# Supplementary material for: Genome-Wide Identification and Characterization of Major RNAi Genes Highlighting Their Associated Factors in Cowpea (Vigna unguiculata (L.) Walp.)
Source: Biomed Res Int. 2023 Nov 24;2023:8832406. doi: 10.1155/2023/8832406 (PMC10691899; doi:10.1155/2023/8832406)
Supplement: Supplementary 1 — Full-length protein sequences of DCL gene of Vigna unguiculata (L.) Walp. [file 8832406.f1.txt]

>VuDCL1
MEDGSRVPAGDDPSYWLDACEDISCDFIDFDVSSIVSEQPDNPSNQDFFGGIDKILDSIKNGAGLPLNHGEPASNSNGTAAGAGEVWFPSNATLADGGNHHAHTPVVSAPADAAFDHSAAVRNNGSTKMSNGNEGGVLVNCSQERGVLNGGHDVDSEERCSKRARLGGYKNERPHFGRGNYQGKERERCFNSNRKRPRDRDDVDRRDRDGGGRKREHCGAVGRRDVRDRDWRDREPRGYWERDKLGNNDMVFRPGAWEPERNREEKMVNDVKQENNGKLDKRSEEAKERVPEEKARQYQLDVLDQAKRKNTIAFLETGAGKTLIAVLLIKSIQESLQKQNKKMLAVFLVPKVPLVYQQAEVIRERTGYQVGHYCGEMGQDFWDARRWQREFDTKHVLVMTAQILLNILRHSIIKMEAINLLILDECHHAVKKHPYSLVMSEFYHITPKEKRPSVFGMTASPVNLKGVSSQVDCAIKIRNLESKLDSIVCTIKDRKELEKHVPMPSEVVVEYDKAASLCYLHEQIKQMEVEVEEAAKSSSRRSKWQFMGARDAGAKEELRQVYGVSERTESDGAANLIQKLRAVNYALGELGQWCAYKVAQSFLAALQNDERANYQLDVKFQESYLSKVVSLLKCQLSEGAVSDKNTDFDDSENGVAQSVSEHEEMEEGELPDSHVVSGGEHVDVIIGAAVADGKVTPKVQALIKILLKYQHTEDFRAIIFVERVVSALVLPKVFAELPSLSFVKCASLIGHNNSQEMRTHQMQDTISKFRDGRVTLLVATSVAEEGLDIRQCNVVIRFDLAKTVLAYIQSRGRARKPGSDYILMVERGNLSHEAFLRNARNSEETLRKEAIERTDLSHLKDTSRLISVDTRPGTVYQVKSTGAVVSLNSAVGLIHFYCSQLPSDRYSILRPEFIMERHEKTGGPTEYSCKLQLPCNAPFENLEGPICSSMRLAQQAVCLAACKKLHEMGAFTDMLLPDKGSGGEREKDEQTDEGDPLPGTARHREFYPEGVADILKGEWILSGKDACNNSKLLQLYMYAVKCENIGHSKDPFLIQVSNFAILFGNELDAEVLSMSMDLFIARTVTTKASLVFMGLINVTESQLASLKSFHVRLMSIVLDVDVEPSTTPWDPAKAYLFVPMFGDKSVDPMNQIDWRLVETIIGAEAWKNPLQKARPDVYLGTNERTLGGDRREYGFGKLRHGMAFGQKSHPTYGIRGAVAQFDVVKASGLVPSRDSMQTQKQINMTINGKLMMADTCTNAEDLVGKIVTAAHSGKRFYVDSIRYDMSAENSFPRKEGYLGPLEYSSYADYYKQKYGVDLIYKHQPLIRGRGVSYCKNLLSPRFEHSEAHEGESEETHDKTYYVFLPPELCLVHPLPGSLVRGAQRLPSIMRRVESILLAVQLKNMINYPVQTSKILEALTAASCQETFCYERAELLGDAYLKWVVSRFLFLKYPQKHEGQLTRMRQQMVSNMVLYQYALSRGLQSYIQADRFAPSRWAAPGVLPVFDEDTKDGESSLFDQERSISKTEKMDCHTDGFDDEMEDGELESDSSSYRVLSSKTLADVVEALIGVYYVEGGKNAANHLMKWIGIEIEFDPDAMDCARKPFNVPDSILRSVDFDALEGALNIKFKDKGLLVESITHASRPSSGVSCYQRLEFVGDAVLDHLITRHLFFTYTNLPPGRLTDLRAAAVNNENFARVAVKHNLHVHLRHGSSALEKQIKEFVKEVQDELSKPGFNSFGLGDCKAPKVLGDIVESIAGAIFLDSGRDTTVVWKVFQPLLHPMVTPETLPMHPVRELQERCQQQAEGLEYKASRVGNLATVEVFIDGVQVGAAQNPQKKMAQKLAARNALAALKEKEVGKNQEKNEESGKKNGNQSFTRQTLNDICLRRNWPMPFYRCVNEGGPAHAKRFTFAVRVNTTDRGWTDECVGEPMPSVKKAKDSAAVLLLELLNKLYVKKME*
>VuDCL2a
MKGSGNEHPCYVPPELVNCSSKACSVTHQYYCYLMELKQDYKYEVCVRDIVLAIRSELDPQIVDALSGTSFVVERGKLSLNLTSAKPVRLSPQEVEQCRRFQTTLFRILLKRDDNKLASDSDNFCLGDNPEFDYLLLPATVEHQRPSNSIIDWESVNSCCPFSSESTCGSNCKDHACDVRIKNGSVCSCKLENCVVYTPHSKSFYTMTPVIWDLNGNSTLRYLGRDGTATYKEHFKKKHGIELRFPHQSLLRGRKVFEVGNYLLKDRKNKNKGEKMGSEELPPELCSVIMSPISICTVYSFSFIPSIMHWLEGLLVAFNLRKMLLDHCTKNDIPIIKVFEAITAKGCQEAYNYENLETLGDSFLKYAVSQQLFKTHQNDREGILSKLREGLISNVALRKFASDKNLPGFIRMEAFDPKQWIIPGDKTKSLLLEEGLVSCGRTSMYVGRKRKIELKKVADVVEALIGAFISTEDEEAALSFINWIGIEVDTSIIPYERHLSTDPENLVDVKFLESRLNNYKFEDPYLLVEALTHGSYKGPEIQTCYERLEFIGDAVLDNLITMHLYKEYFNEKFSPGFLTTMRSISVNNECYALSAIKAKLHKHILCDSVVRKNIEKTMKGVENLSLESTFGWELETYFCPVLADVIESIAGAIFVDSGYKKEIVFESIKPLLKPLVTPKTAKRHPISELQELCQKNQYKLTEHEHPSVRENDETLFKIEVKANRITRTAKASNKDTARKMASKEVLKELQVTESKLSMNRTRFLFPLLCAVFLFCWFVDEMIFHVVSYFLNSFKF*
>VuDCL2b
MKEVISMGTNTHSQQGQITGDVLPFARSYQLEALDKAIRENTIVYMETGSGKTLIAIMLLRSYAHHLRKPSPFIAVFLVPQVVLVSQQAEAVKMHTDLKVGMYWGDMGVDYWDGATWKQETEKHEVLVMTPVILLNCLRHSFFKLNMIKVLIMDECHHARGKHPYACIMTEFYHRRLKSGIFDLPRIFGMTASPIKSKVGNSDSSWSENVRKLMTLMHSKVYTCSEAVITEFIPTSTPIFKFYRDSGIQFVLFEDLEIKLKMLKEQHELTLQSSDFTKSVAESAQKRITKIFCALMFCLDELGVWLALKAAEFLSSNEFDSFSWGHSGDKVVKNFILAVVHTLKSYLQCDPQWSIGDNVDSDVEMGLLTSKVCCLIDSLLEYRALTDMRCIIFVERIITAVVLQDLLNTLLPKYSSWKIKFIAGHNFGLQNQSRRKQNEIVEEFRMGLVNIIVATSILEEGLDVQSCNLVIRFDPSPTVCSFIQSRGRARMRNSDYILIVKSGDSVTRSRLEKYLASADIMRKESLRHSSLPCDPFEGEEYDKEYYRVASTGAIANLSSSISLIYLYCSRLPADGYFKPTPRWDRETNTLYLPKSCPLQPIRVEGNKKLLKNIACLEACKQLHKIGALTDYLVPDIFIEEAEMEEFGNEPYDDNQPAYVPFGLVNSVSNNSQTTYHCYLMEFSQNFSYDISVQDIFLATRIELDPEIGCTQFDMGFDRGSLSVKLIYKGTIDLSPDLVLLCKKFQVTLLRILIDNSMNNFAMGLDKCCLEGAVEIDYLLLPAIGKGEKSIVNWLAISAVNPSSIMCEYHPLRIRTKSGIVCPCRLQDALVFTSHAGDKIHFYITTGTTELNGNSPMKLRDGGVTTYKKYYKQKHHVQLQFEDQKLIKARHKFPVKNYIHGYKQGKEGEASKASVELPPELCSIVMSPIKDSIIYTFSFIPSIMHRLESLLGAFNLKKMHLDHCAQNEIPTIKVLEAITATSCKEAFHYESLETLGDSFLKYAASQHLFNTYQNHHEGLLSVKRKKIISNAALCKLGCRSGLPGFIQNEPFDPHTWTIPGDKSEDFKLKELVSGGKKVYVMGERKLNRKIIADVVEALIGAFLSSGGEKAALLFMDWVGIKVSFNKMPYERHFDIQPEKLVHVSHLESQLKYSFHDRTLLVEALTHGSYMLPEIPRCYQRLEFLGDSVLDYLITWHLYNKYPGMSPGQLTDMRSASVNNDCYAWSAINHGLHKHVLHASQELHKHIAVTLVNFDKLSSSSTFGYGSETSLPKVLGDIIESLAGAILVDSGYNMEVVWQSIRPLLEPLVTPETLKLHPVRELNELCQKRSYNIIQEVVSRKDGVTRFKMEVEADGVIHQHEYTGSALQGTAKKIVCKEILNSLKEVRGAL*
>VuDCL2c
MQGDQGDKQTMEEALAGEIYDNTQQQNNTRDVLPFARSYQLEALDNALRENTIVYLETGSGKTLIAIMLLRSYAHHLRKPSSSIAVFLVPQVVLVSQQSEVVKKHTDLKVGTYYGAIGVDFWDAATWKQEMEKHEVFVMTPAILLNCLRHSFIKLNTIKVLIMDECHHARGKHPYACIMTEFYHHQLKLGVSDLPRIFGMTASPIKSKVGNSELSWSENIRSLITLMHSKVYTCVNEDVLAEFIPSSTPKFKFYRDSGSQFALFEDLASKLKMLKEQHGFTLRSSDFTKSAAESAEKRIEKIFCALMFCLDELGVWLTFKAAESLSSNEYESFSWGHSGDTVVKNFILACVQTLKTYLPFGPQWSIGNDIKSDVEMGLLTTKVCCLIDSLLEYRDLTDIRCIIFVQRVVTAIVLQDLLNTLLPTINSWKTKFIAGHKFGLQNQSRKKQNKIVEEFQMGLVNIIVATSILEEGLDVQTCNLVIRFDPSPTVCSFIQSRGRARMKNSDYLLIVKSGDSATCSRLEKYLASGDIMRKEALRHSSLPCDPLESDQFDEETYRVASTDAFANLSSSISLIHLYCSRLPADGYFKPAPRWDKETGTLYLPKSCPLKPIHVGDKNLLKSNACLEACKQLHKIGALTDNLVPDIVIEEAEVEEFGNEPYDENQPIYAPFELVNCVSNSSHTTYHCYLMEFSQNFCYHTCVQDLFLALRIKLDPEIECMQFDMDFDRGSVSVKLSYQGTISLSLNQVLLCKKFQVTLLRILIGNCMDKFTNGLDKSFLKDDLEIDYLLLPANGKRPNSTIDWLVINSVNPSSITCKYHQPHISTKSGLVCTCKLHNALVCTSHAAGKIYFYITTGITELDTNSPMILRNGEVTTYKKYFEQYHGIQLQFEHQRLLKAKHSFQVKNYCHGLRQRKEKEASHAFVELPPELCSVVMSPITDSVIYSFSFVPSIMHRLESLLGALNLKKMHLDHCTENEIQTTKVLEAITTKRCKEAFHYESLETLGDSFLKYAASQQLFKTYQNHHEGLLSLKREKIISNAALCKLGCSSGLPGFIRNEPFDPHVWIIPGDNSRSFKFTELVTKGKKNYVYGKRKLRRKIIADVVEALIGAFLSTGGEKAALLFMDWVGIKVSFDQIAYERHFDIQPEKLVNVEFLESKLKYSFRDRSLLVEALTHGSYMLPEVPRCYQRLEFLGDSVLDYLITWHLYNKYPGMSLVS*
>VuDCL2d
MATLPLSVHGGEKRKSDETESAEQKGKIVIEGALSMGIHPHTKQQKITRDVLPFARSYQLEALDKAIHENTIVYLETGSGKTLIAIMLLRSYAHHLRKPSPFIAVFLVPQVVLVSQQAEVVKMHTDLKVGVYWGDMGVDFWDAATWEQEMDKHEVLIMTPVILLNCLRHSFLKLNMIKVLIMDECHHARGKHPYACIMTEFYHHQLQSGSSDLPRIFGMTASPIKTKVGKSESSLSENIQKLMTLMHSKVYTCASEAVITQFIPTSTPKLKFYNDNGIQFVLFEEIASKLKMLKEQHELTLESSDFTGSVAESAQKRITKMFDALIFSLGELGVWLALKAADCLSSSEFDSFSWGHSGDKVVKNFILACIDTLKSYLQCDAKWSIGDNIKFDLEMGLLTSKVCCLIDSILDYRGLRDMRCIVFVERIITAIVLEDLFNTLLPKYNTWKTKFIAGNNFGLKNQSRNKQNKIVEEFRMGLVNIIVATSILEEGLDVQSCNLVIRFDPSPTVCSFIQSRGRARMKNSDYILMVERGDSATRTRLEKYLASADIMRKESLRQSSLPCDPFKGDDFDKEAYHVASTGAIANLSSGISLIYLYCSRLPADGYFKPTPRWDKETGTLYLPKSCPLQPIRVVGDKKHLKNMACLEACKQLHKIGALTDNLVPDIVIQAAEVEEFGNEPYDDIQPTYIPFGLVSCVSTNSDTTYHCYLMELSQNFSYDISVQDIFLAMRIKLDPEIVCSQFDMGFDRGSVSVKLRYKGTINLSQDQVLLCKNFQVTLLRILIHHDMNELPIGLDKSYLQDDVGIDYLLLPAIGKGEKSLVNWLAINSVNASKFTCKCHQPHIRTKSGLVCTCKLQNALVCTSHAIGKNYFYITTGLMELDGNSPLELRTGGVTTYKNYYEQHHGISLQFEHQQLLKARHNFQAKNYCDGRKQRKEGEASKAFVELPPELCSIIMSPIQDSIIYSFSFIPSIMHRIESLVGAFNLKKMHLFHCAQNETEIMKVLEAITSKKCQEPFHYESLETLGDSFLKYAASQQLFKTYESDHEGLLSLKREKMISNATLCKLGCSSGLPGFIRNEPFDPHSWIIPGDKSGSFKIEELIIKGKQIYISGKRKLKRKLIADVVEALIGAFLSTGGEKAALLFMDWIGIKVNFDQVPYERHFDIQPEKLINVSHLESQLNYSFHDNTLLVEALTHGSYMLPEVPRCYQRLEFLGDSVLDYLITWHLYKKYPGMSPGQLTDMRSASVNNDCYAWSAIKHGLHKHVLHASQELHKHIAISLNSFDKLSSSSTFGYESETSLPKVLGDIIESLAGAILVDSGYNKEVVWESIRPLLEPLVTPDTLKLHPIRELHELIQKRNYNIIQEVVNRKDGVTTYRMEVEADEIIHQYEYLGHALKDTAKKIVYKEILNSLKQEKLL*
>VuDCL3
MKFNHDSSYHNHNQSKKRKQPHVDNYTSLELSTSNMNPRSYQKEVFEVAKRRNTIAVLDTGSGKTLIAVMIMKEVGGTIKSLGVKRLIVFLAPTVHLVNQQFSNIKYLTDFQVEEYYGAKGVDTWTLKTWEQEISNNDVLVMTPQILLDALRKAFLRMEMICLIVIDECHRATGNHPYTKIMKEFYHPANEKPKIFGMTASPVGKKGVSSTTDCEDQISELESILDSQRYTVEDRKEMNRYILSAKESCRYHDPARFSALSLKPKIEALWSKFDAFLSGNKRNYRNVENKVKTLSQRMFNELGKILHCLEDLGILCAYEAVKICHENFSNKTEGMCEIYRTGYLQCITFVEEVIKLIEESLNCDDKNIFGVDFDYSKAEDMGYISPKLLELIKIFQSLGESSQVLCLIFVDRIITAKVIERFAKKVPRISHFSVSYLTGNNTSVDAVAPKRQKQILESFRSGKVNLLFTTDVLEEGIHVPNCSCVIRFDLPKTVRSYVQSRGRSRQANSQFVVMLERGNLKQRNQLFDIIRSERSMTDASIHKHHESSVKIFTLEKKDAYYVESTGASVTLDSSVNLIHRYCGTLPRDQYSSAKPSYVFLPVEGGFQCKLTLPSNSVLQPIIGPLGKDIRLARHLACFEACKKLHQMGALNEHLVPFIEDLSDNDHITKNKDSTLRAGTTKRKELHGTANICALSGAWGDKLDVAARFYAYKLEFTCSIVNEIYSGFVLLIESKLDDDVGNIESDLYLVSKVVKASVSSCGQVDLDAKQMMKAKCFHELFFNGLFGRLVFRSKSAGEEAEFLLQKDTKSLWREKHLYLLLPLEKLSGICEGALQINWHGIDSCASAIEFMRRRFSLFTGDCDDNGIITSPQDTSSMEMDYVGTNKIPFANCVLDADNIKNTLVLAIHTGKIYCVIDIDSNLSAESPFFGNNEKSKEQLTYSDYFSKRYGITLRHPRQHLLLLKQNHNPHNLLFNFHEEDARDKSSKNGSTTSKMPAHVHVPPELLYVLEFKRNVLRSLYLLPSLMYRIESLMLSSQLREEIDGQTTKSNINSSLILEAITTMRCSESFSMERLELLGDSVLKYVVSCHLFLKYPKKHEGQLSARRSLAVRNSTLHKFALERKLQGYIRDSAFEPRRWVAPGQRSIHPVCCDCGLETLEVPLDVKYYTEDPKVVVGKFCDRGHRWMCSKTIADCVEALIGAYYVGGGLFASLNVMKWLGIGAELELSLVDEAITAASLHACVPKESEIAGLENKIGYEFSVKGLLLEAITHLSEKELGIGCCYERLEFLGDSVLDLLITLHLYKSHTDIDPGVLTDLRSASVNNDNFAQVVVRHNLHQHLLHGSGLLLSQISDYVKAISESDPGSFPSIRAPKVLGDLLESIVGAMLIDTKLSLDRVWEVFCPLLSPIVTPENLELPPFRELNELCDSLGYFVKISDNCEKKGSMVHVEVSVQLPNDLLVREGKGANKKTAKGEASFHLLKDLEKRGISYCNFMSKGKRDNAVHTNDSPHLKMDSSTCFTLIEENSSELVHKRNRLDGTNPTESILPLNDSSIDDSIPVKLSINMKKGGPRNTLYELCRKLQWPVPAFDSTEYKDRSLFESCEALQGTKGLNCFVSKITLCIPKYGNIECQGEARSDKKASFDSAAVKMLLELQKLGKVEIDPPLSS*
>VuDCL4
MPDGESSVAVGDQSSMDPSLSLSEQQLSLSLSQLKLDDDSVKKDPRKIARKYQLELCKKAMEENIIVYLGTGCGKTHIAVLLMHEMGHLIRKPQKNICVFLAPTVALVQQQAKVIADSTDFKVQIFCGGSKRLKRHQDWEQEIGQYEVLVMTPQILLHNLSHCFIMMEMIALLIFDECHHAQVKSNHAYAVIMKMFYKSNSSKVPRIFGMTASPVVGKGASSEANLARSINSLEHMLDAKVYSVEDKELKSYVTTPVINIYRYASTASGETSMYLIEEIKRQCIATLGRSSEDHQKRMNTKKLLNRMHDNVVFCLQNLGIWGALQASHMLLSGDRSERHELVEAEGNSSDDSVCDTYLAQAAELFTLQCIRGDNVSDDLSSSEILKEPFFSAKLLRLFGILSTFRLQKNMKCIIFVNRIVIARSLSYILQKLKLLRQWRSDYLVGVHSGLKSMSRRTMNMILDKFRSGELNLLVATKVGEEGLDIQTCCLVIRFDLPETVASFIQSRGRARMPQSEYAFLVDSGNKKELDIIDGFEKDEHRMNMEVTFRTSDETHIIPEERIFRVESTGASVSSGYSISLLHQYCSKLPHDEYFDPKPNFYFLDDSEGIVCHIRLPSNAPIHQILGAPQLSMEASKRDACLTAIEELYKLGALSDCLLPKEDDAEPEEQVSGSTDEDECEDAISRGELHEMLVPSAFGQSWTNEDEITHLNSYYIKFSPCPEDRVYKEFGLFIMAPLPMEAEKLELDLHLAHGRSVMTKFVPFGVVEFDKDEIKMAEKFQEMFLKIILDRLEFVSDTVDLGMAAEAQTSSLTFYLLLPVVLQEYGNAMKVDWKTVKRCLWSPIFRHPKYTMDKRKSSFDIHLKLANGYRSVRDVENGLVYAPHKKTFYFVTNIDYEKTGFSLHKESGTSSYVDDLIEKFSIHLKYPEQPLLRVKPLPNLHNLLHNRKREDAEPQELDEYLIYLPPELCELKIMGFSKDIGSSISLLPSIMHRLGNLLVAIELKQLLSFSFPEAAEVSALRILEALTTEKCQERFSLERLEVLGDAFLKFVVARHFFLMHDSLHEGDLTKRRSNAVNNSNLLKLAIRRNLQIYICDQTFDPSQFYALGRPCPRICCKETEESIHFCANSVKEQGKVTETRCNKNHHWLHKKTVADVVEALVGAFLVDSGFKAAIAFLTWIGIRVDFEASQVLDICMASAGYLPLSSDVDIPSLESKLGHQFFHKGLLLQAFVHPSYNKLGGGCYQRLEFLGDAVLDYLIASYLFSAYPKLKPGQLTDLRSLSVNNKAFACVTVDRSFDKYLLCDSNGLSEAIKKYVDYVRGPTTESGIKEGPKCPKALGDLVESCVGAILLDTGFNLNKVWEIMTSFLDPIMKFSSSLQLSPIRDLRELCQAHNLELEFLSVPLKLTKMFLVEAKASGNNVCETASATGQNKKEACRIASLMLFSKFKAQGWKAKSKTLEEVLESTSKMEPKLIGYDETPIDVTDTSIAKNIMVTADLYSKSNPEIRPIQDTDEICSPCVKPIGQLLQSSAREKPSEIFENHCSSESSGTGTARSRLYELCAAYCWKPPSFECCKEEGPDHLKQFTYKMTLEIEEAPDTILEFVGEPRTKKKDAAESAAEGAFWYLQQVGYFC*
