# Supplementary material for: Genome-Wide Identification and Characterization of Major RNAi Genes Highlighting Their Associated Factors in Cowpea (Vigna unguiculata (L.) Walp.)
Source: Biomed Res Int. 2023 Nov 24;2023:8832406. doi: 10.1155/2023/8832406 (PMC10691899; doi:10.1155/2023/8832406)
Supplement: Supplementary 2 — Full-length protein sequences of AGO gene of Vigna unguiculata (L.) Walp. [file 8832406.f2.txt]

>VuAGO1
MGRKKRTEGPSGGESSEAQRPAERSAPPQQQAAAPGGTGPQGGGRAWGPQGGRGGYGGGRGRGMPQQQYGIPQQQYGAPADYQGRGRGGSSQQGGRGGYGGVRGGGGGGGVGGGRGIGPSYGGPSRPPVPELHQATSVQSYQTGVSPQPTTSEASSSLPPEPVDLEQSVGQMVISEATPTPPPQSKSSMRFPLRPGKGSYGIKCIVKANHFFAELPNKDLHQYDVTITPEVTSRGVNRAVMEQLVRLYRESHLGKRLPAYDGRKSLYTAGPLPFISKEFRITLVDDDEGAAGGQRRDREFKVVIKLAARADLHHLGLFLQGRQTDAPQEALQVLDIVLRELPTTRYCPVGRSFYSPDLGRRQPLGEGLESWRGFYQSIRPTQMGLSLNIDMSSTAFIEPLPVIDFVTQLLNRDVSARPLSDADRVKIKKALRGIKVEVTHRGNMRRKYRISGLTSQATRELTFPVDERGTMKSVVEYFYETYGFVIQHTQWPCLQVGNTQRPNYLPMEVCKIVEGQRYSKRLNERQITALLKVTCQRPVERERDIMQTVYHNAYHEDPYAQEFGIKISEKLAQVEARILPAPWLKYHDTGREKDCLPQVGQWNMMNKKMVNGGTVNHWFCINFSRSVQDSVARGFCYELAQMCYISGMAFNPEPVVPPVSARPDQVEKVLKTRYQDAKNKLQGRELDLLIVILPDNNGSLYGDLKRICETDLGLVSQCCLTKHVFKMSKQYLANVALKINVKVGGRNTVLVDALSRRIPLVGDRPTIIFGADVTHPHPGEDSSPSIAAVVASQDYPEITKYAGLVCAQAHRQELIQDLFKQWQDPVRGTVTGGMIKELLISFRRATGQKPQRIIFYRDGVSEGQFYQVLLFELDAIRKACASLEPNYQPPVTFVVVQKRHHTRLFASNHHDKSSVDRSGNILPGTVVDSKICHPTEFDFYLCSHAGIQGTSRPAHYHVLWDENNFTADALQTLTNNLCYTYARCTRSVSIVPPAYYAHLAAFRARFYMEPETSDSGSMTSGAVAGRGMGGGIGRSTRAPGANAAVRPLPALKENVKRVMFYC*
>VuAGO3a
METGAGGSQAQRSGNTARGIPPPPPQPPEEPNLLPECRRPSGTEPDLILQPEWRRRRPSAPPSEPSNRGGEEKILLQPEWRRSKPSASVSVSASASAGASASTSVWEPEWRRSRTSSTAFPWDQNYSVRKPSASSSSGVERRGDPNDLWRAAPATDSVVPKLEKLQISIQLPTSTCTHDKKDKISPIQRPDNGGTIAILTSRLRVNHFPVKFDPERTIMHYSIGVKPKVSSKFGQPQKLSKSDLSMIREKLFSDDPERLPLEMTAHDGAKNIYSAVQLPEETFTVEITDGEDEKIISYSVTLTLVNKLRLCKLMDYLSGHNLSNPRDILQGMDVVVKENPARRTVSVGGRYYPTNPPVVMKDLHHGIIAVGGFQHSLKPTSQGLSLCVDYSVLAFRKGMPVLDFLHECIDNFKLDEFEKFRKCVDDALVGLKVSVTHRKSNRKYIISRLTPMITRYVTFPIDNTGGWNRPMDVSLLTFFKDKYGKEIMYKDIPCLDLGKDKKNYVPMEFCVLVEGQRYPKERLGSISANTLKTMSLAHPTERECAIHKMVQSSDGPCRGGFTQNFGMSVNTTMTTIVGRVLGPPELKLGDPNGKTIKLTVDLEKCHWNLAGRSMAEGKPVEHWGIIDFTSLGPFRYKLRGKDFIQKLIGKYKKLGIYMQEPIWYEESSMKILASYDLLSELLEKINNICKYNQVHLQFLLCVMSKKSSGYKYLKWISETKLGIVTQCCLSNGANEAEDKFYTNLALKINAKLGGSNVELSNGLPYFVGEGHVMFLGADVNHPGYQDTRSPSIAAVVATVNWPAANRYAARVCPQYNRSEKILSFGDVCLELVSCYRSMNRVRPERIVIFRDGVSEYQFDMVLNEELLDLKRAFQRVNYFPTITLIVAQKRHQTRFFPEGWRDGSSSGNILPGTVVDTKVIHPFEFDFYLCSYYGNLGTSKPTHYHVLWDEHKFTSDELQKLIYEMCFTFAKCTKPVSLVPPVYYADLAAYRGRLYHEARIGMQSPKQAKDASSLSRTTSFEQGFYTLHADLQNIMFFI
>VuAGO3b
MERGRGSYGGRSSYRGRGSGSYGGGEGNAGRSSYGGRDSYGGRRGRFYQRPQLSGSNEHRSPSQTQPQLRWKPRLNPSSPGESSEPHASQPRPETETETGIETEKETIQNPDVGSLKISEEKAESMRPMRRPDKGGKMAAKRNNLEVNHFLVEFDEKRVIFQYNVDVKAKAPAMNHRPQKISKFLLSSIRDKLFSDHAYPSSAYDGDKSIFSSERLKEGTFEVEVVRGGDARTLCYSVTLTLVKDLELRKLRDYLSGKVPGIPRDVLQGLDLVAKENPAKQCDTVGCCFFPKDHPISPINSKGIIATGGFQQSLKPTSQGLSLCLDFSVLSYFGEEKPVLEFLHEQIEKFDLKMFSKFKKKVEDLLVGLKVNVTHRMTKQKYTITKLTPMVTSKIRFPVFDTEGRNPARECSLIEYFSRKHKVEIQHTEIPALDFGGNKMNYVPMELCVLIKDQRCPKENLLNTNAGSVLRNMSRATAGERRSKICTIVESEEGPCGGGVIESFGMRVGTSMTKVTGRVIQPPKLKIANRKGGIISMALEVGKPQWSLKGRSMVEGKPLKCWGILYFSDSKCQFKSERFITNLCNKCELLGIKMEEPACSKEYSMSTLREYDSLCELLQEIDSQVQKERKQRLQILLCVMADKDSGYKSLKWIAETKVGVVTQCCLRSHAIDSKDHFLTNLALKMNAKIGGSNVELMNRLPNFDGEGHVMFIGADVNHPPSRDTTSPSIAAVVATVNWPAANRYAARVCAQGHRVEKILNFGRICLELVSHYKKLNKVWPEKIVIFRDGVSESQFNMVLTEELQDLKSVFGDSNHSPTITLIVAQKRHQTRFFVKGESFNVLPGTVVDTKVVHPFEFDFYLFSHMGKWGTSKPTHYHVLWDEHKFTSDDLQKLIYEMCFTFAKCTGPVSLVPPVYYADLAAYRGRVYYEAMNEAKPDRSATTGSSSSVSGLNDEECYKLHPDVENLMFFI
>VuAGO4a
MDSFDPEGNGKEESLPPPPPVVPSNVVPLKAEEVLSHAEPVKKKVSRLPIARRGLGSRGTKIQLLANHFKVNVAKSDGHFFHYSVAFTYEDGRPVEGKGVGRKIMDRVQETYHSDLNDKDFAYDGEKSLFTLGSLPRNKLEFEVVLEDVTSNRNNGNCSPDGNGDNESDRKRMRRPYRSKSFKVEISYAAKIPMQAITNALRGQETENFQEAIRVLDIILRQHAAKQGCLLVRQSFFHNDPNNFADVGGGVLGCRGFHSSFRTTQSGLSLNIDVSTTMIITPGPVVDFLISNQNVRDPFQLDWVKAKRTLKNLRIKTKPSNQEFKINGLSELPCREQTFTLKGKGGGDGGDGNEEITVYDYFVNVRKIDLPYSADLPCINVGKPKRPTYFPIELCELVSLQRYTKALTSLQRASLVEKSRQKPQERMKILSDALRCSNYGSEPLLRNCGISISTGFTEVEGRVLPAPRLKFGNGEDLNPRNGRWNVSSKRFVEPSKIERWAVANFSARCDVRGLVRDLIRIGDMKGISIEQPFDVFDESPQFRRAPPMVRVEKMFETIQSKLPGAPQFLLCLLPDRKNCDIYGPWKKKNLADFGIINQCMCPSRVNDQYLTNVMLKINAKLGGLNSLLGVEHSPSLPIVSKAPTLILGMDVSHGSPGQTDIPSIAAVVSSRHWPLISKYRACVRTQSAKAEMIDNLFKQVSEKEDEGIMRELLLDFYSTSGRRKPENIIIFRDGVSESQFNQVLNIELDRIIEACKFLDENWEPKFTVIVAQKNHHTRFFQPGAPENVPPGTVIDNKICHPRNYDFYLCAHAGMIGTSRPTHYHVLLDEVGFSPDQLQELVHSLSYVYQRSTTAISVVAPICYAHLAASQLGHFMKFEDKSETTSSHGGGSGAGAVPVPQMPPLHEVVRNTMFFC*
>VuAGO4b
MSSSGTNGTEDALPPPPPAIPSDVVPIKLEPDKKKVLRLPMARRGVASKGNKLRLLTNHFRVNVGNTDGHFFQYSVSLSYEDGRPVEGKGVGRKVLDRVQETYNSELNGKDFAYDGEKTLFTLGSLARNRLEFTVVLEDVVSTGRNNGNASPEGNGEFSESDKKRMRRPNRAKTFKVEINFASKIPLQAIVNALRGQDSDNYQEAIRVLDIILRQHAAKQGCLLVRQSFFHNDPKNFADVGGGVLGCRGFHSSFRTTQSGLSLNIDVSTTMIVTPGPVVDFLIANQNVKDPFSLDWVKAKRTLKNLRIKASPSNQEYKITGLSDLPCKDQLFTLKKKGGVDGDDTEEVTVFDYFVNRRNIDLRYSGDLPCINVGKPKRPTYIPLELCSLVSLQRYTKALTTLQRSSLVEKSRQKPPERMRVLTDALSRSNYGSEPMLRNCGISINSGFTEVEGRVLQAPRLKFGNGEDFNPRNGRWNFNQKKLVRPVKIDKWAVVNFSARCDVRGLVRDLLKCGQMKGIAIEQPFDVFEEDFRNKRSPPLVRVEKMLEFVQSKLPGAPQFLLCLLPDRKNSELYGPWKKRNLADFGVVTQCIAPQRVNDQYLTNVLLKINAKLGGLNSILGAEHAPSIPVVSRAPTIVIGMDVSHGSPGQTDIPSIAAVVSSLEWPLISKYRACVRTQSPKVEMIDNLFKKVSDGVDEGIIRELLVDFYRSSGNRKPDNIIIFRDGVSESQFNQVLNIELDQIIEACKFLDEKWNPKFLVIVAQKNHHTKFFQADAPDNVPPGTVIDNKICHPRNYDFYMCAHAGMIGTSRPTHYHVLLDEIGFSADDLQELVHSLSYVYQRSTTAISVVAPICYAHLAATQMGQFMKFEERSETASSHSGAHPVPQLPRLNDNVSSSMFFC*
>VuAGO5a
MSGRGSKQSDFNRPPQSAASSSAAGVRGRGRGRGRGAHSSPSPPTQTSHPPSYAASPAPPTAAPPRAVAPVPASTGPGPSRPPPVQSSPAPVSGSPAVATTTSPSPAVEAVTSALEKQLSLAPSAPSSSKAVRFPDRPGIGRAGRKIQVRANHFQVQVAMLDIYHYDVAISPEITSKTISRDIINLLVRAHRESILGNRMPAYDGRKSLFTAGPLPFEVKEFKVKLGDNDEPGSSATPTSDRKKREREFRVTIRFASKTDLHHLTQFLARRQLDCPQETIQALDVVLRATPSEKFDVVGRSFFSPALGPKGPLGNGTEYWRGYYQSLRPTQMGLSLNIDVSARAFYEPIPVLDFISKNFRLDLRRPLHDQDRVKIKKALRGVKVQVNHGQNIRRYKVSGLSKEPLRALMFTDDNGTKKSVPQYFQEKYNISLQYTQLSALQAGSDTKPIFLPMELCQIVAGQRYTKKLNEDQVTALLRATCQRPRDREDSIRQTVRQSKFSTDKFAQHFQIKVREDPALLEARVLPPPMLKYHGSGGESQVQPRMGQWNMINKKMIAGGTVEHWTCLNLSGRIHRDLPYQLCQNLAEMCNSKGMRFKESPVVPITSSPSGQIENALMNLHKQCRQANVGLQLLIIILPDIKGSYGKIKRICETELGIVSQCCQPKQVVKMNKQYLENVALKINVKVGGTNTILNDAFANRIPHVSDVPTIIFGADVTHPQPGEDSSPSIAAVVASMDWPFVTRYKGVVSAQKHREEIIQDLFIQDPAGGNAHSGIIRELFRAFRLSTRRKPERIIFYRDGVSEGQFNQVLLYEMDAIRRACNSLEADYLPPVTFVVVQKRHHTRLFPMDHGGRDSTDRSGNIMPGTVVDTTICHPREFDFYLNSHAGIQGTSRPTHYHVLFDENKFTADELQILTNNLCYTYARCTRSVSIVPPAYYAHLAAFRARYYIEGDTSDAGSSTGGKSTTASFEVKLPSVKGNVADVMFFC*
>VuAGO5b
MSGRGSKQSDFNRPPQSAASSSAAGGRGRGRGRGRGAHSAPSPPTQTSHPPSYAASPAPPTAAPPRAVAPVPASTGPGPSRPPPVQSSPAPVSGSPAVATTTSPSPAVEAVTSALEKQLSLAPSAPSSSKAVRFPDRPGIGRSGKKIQVRANHFQVQVAMLDIYHYDVAISPEITSKKISRDIINLLVRAHRESILGNRMTAYDGRKSLFTAGPLPFEVKEFKVKLGDNDEPGSSATPTSDRKKREREFRVTIRFASKTDLHHLTQFLARRQLDCPQETIQALDVVLRATPSEKFDVVGRSFFSPALGPKGPLGNGTEYWRGYYQSLRPTQMGLSLNIDVSARAFYEPIPVLDFISKNFRLDLRRPLHDQDRVKIKKALRGVKVQVNHGQNIRRYKVSGLSKEPLRALMFTDDNGTKKSVPQYFQEKYNISLQYTQLSALQAGSDTKPIFLPMELCQIVAGQRYTKKLNEDQVSALLSATRQGPRDREDSIRQIVRQSKFSTDKFAQHFQIKVREDPALLEARVLPPPMLKYHGSGGESQVQPRMGQWNMINKKMIAGGTVEHWTCLNLSGRIHRDLPYQLCQNLAEMCNSKGMRFKESPVVPITSSPSGQIENALMNLHKQCKQANVGLQLLIIILPDIKGSYGKIKRICETELGIVSQCCQPKQVVKMNKQYLENLALKINVKVGGTNTILNDAFANRIPHVSDVPTIIFGADVTHPQPGEDSSPSIAAVVASMDWPFVTRYKGVVSAQKHREEIIQDLFIQDPAGGNAHSGIIRELFRAFRLSTRRKPERIIFYRDGVSEGQFNQVLLYEMDAIRRACNSLEADYLPPVTFVVVQKRHHTRLFPMDHGGRDSTDRSGNIMPGTVVDTTICHPREFDFYLNSHAGIQGTSRPTHYHVLFDENKFTADELQILTNNLCYTYARCTRSVSIVPPAYYAHLAAFRARYYIEGDTSDAGSSTGGKSTTASFEVKLPSVKGNVADVMFFC*
>VuAGO6
MTEVVPGTEEAAEPPASPQPSPDVPHNMETEQFTPTEYSIMSRNGVGTVGEQISLLVNLFKVSVNAPDTLFFQYSVAITLEDKRAVESKVIGRKVVNRLYQIYSSELGGKRFAYDGGKTLYTAGPLPLNKYEFKVLLEESFRKRRSAGADGSLCEESKRSKHSSQLKAFMVEISFSAKIPMQSIAVALKGVDSDANSEDALRVLDTVLRQRAADRGCLLVRQSFFHDDPRNFTDVGAGVTAVLGFHSSFRSTQRGLTLNMDVSTTMIIKPGPVIDFLLSNQQVREPRYIDWEKAKKVLKNLRVQATHRNLEFKISGLSEKPCNQQLFSMKVKNDKGNNEGQTVEITVYEYFVKHCGIDLPSSIYFPCLDVGKPNRPNYLPLELCSLVSLQRYTKALSPVQRASLVEKSRQKPQDRIKILKNSVGKYCYDDDPVLAACGISVDKQLALVEGRVLEAPKLKVGQNDVCIPCNGRWNFNKKTLLQPSHIDYWAVVNFSARCDTSYISRELIRCGMSKGINIERPYSLIEEEPQLRKSNPVARVERMFDLLKSKLNREPKLILCVLPERKNCDIYGPWKKKCLSEIGVVTQCISPVKITDQYLNNILLKINSKLGGINSLLAMEHSGHLPLIKDTPTMILGMDVSHRGQLDIPSVAAVVGSRCWPLISRYRASVRMQASKVEMIDALYKPLENGGDDGIIRELLLDFYDSSNSRKPTQFIVFRDGVSESQFQQVLTVELNQIIKAYQRLGEDDVPKFTVIVAQKNHHTRLFQSNSPENVPPGTVVDTTITHPRNYDFYMCAHAGMMGTSRPVHYHVLLDEIGFSADELQNLIHSLSYVNQRSTTATSVVAPICYAHHAAAQIGRFLDVNDLSETGLSSTPEFPRLHKNIRSSMFFC*
>VuAGO7a
MEEVEECTNANQKFTTRRMSFRNGVNSHEHHRYHHHHHHHFQHHHHLQLQQLPFTPPFPQNHIIKSKTHFHKPPCKLSSSPSLAPPPLAPAPKELQQQSKGSLKGNDGKKLIPARKPQSVLVAKRPDSGGQEGSVISLLANHFLVQFDPSQNIYHYNVEITPHPSKDIARAIKHKLVNNNSAVLSGATPAYDGRKNLFSPVEFQNDKLEFYISLPIPSAKLASPYGEISDLREKHEKLKLFRINIKLVSKINGKELTNYLSKEGDDWIPLPQDYLHALDVVLRESPTEKCIPVGRSFYSSSMGRSKDIGGGAVGLRGFFQSLRPTQQGLALNVDFSVTAFHESIGVIAYLQKRLEFLRDLSQRKTAQLTGEERKEVEKSLKNIRVFVCHRETVQRYRVYGLTEEATENLWFADRDGKNLRLVNYFKDHYNYDIQFRKLPCLQISRSKPCYLPMELCVICEGQKFLGKLSDDQTARILKMGCQRPGERKTIIEGVMRGNVGPTSGDQEKEFNLQVSREMTKLTGRILFPPKLKLGDGGHVRNLTPSRHDRQWNLLDGHVSEGTTIERWALISFGGTPEQKSSVPRFINQLSQRCEQLGIFLNKNTVITPQFESSQILNNVTLLESKLKRIQRTASNNLQLLICIMERKHKGYADLKRIAETSVGVVSQCCLYPNLSKLSSQFLANLALKINAKVGGCTVALYNSLPSQLPRLFHIDEPVIFMGADVTHPHPLDDFSPSVAAVVGSMNWPTANKYISRIRSQTHRQEIIHDLGAMVGELLDDFYQEVEKLPSRIIFFRDGVSETQFYKVLEDELQSIRCACTRFPGYKPSITFVVVQKRHHTRLFPLETDHSSTQNHFLYENIPPGTVVDSVITHPNEFDFYLCSHWGVKGTSRPTHYHVLWDENQFTSDELQKLVYNLCYTFVRCTKPISLVPPAYYAHLAAYRGRLYLQRSESLGLFRNTSTLSRAAPPKTAPLPKLSENIKKLMFYC
>VuAGO7b
MMNHVVSYTDSAPKELQQQSKASLKGNDGKKLIPARKPQSVIVAKRPDSGGQEGSVISLLANHFLVQFDPSQNIYHYNVEITPHPSKDIARAIKHKLVNNNSAVLSGATPAYDGRKNLFSPVEFQNDKLEFYISLPIPSAKLASPYGEISDLREKHEKLKLFRINIKLVSKINGKELTNYLSKEGDDWIPLPQDYLHALDVVLRESPTEKCIPVGRSFYSSSMGRSKDIGGGAVGLRGFFQSLRPTQQGLALNVDFSVTAFHESIGVIAYLQKRLEFLRDLSQRKTAQLTGEERKEVEKSLKNIRVFVCHRETVQRYRVYGLTEEATENLWFADRDGKNLRLVNYFKDHYNYDIQFRKLPCLQISRSKPCYLPMELCVICEGQKFLGKLSDDQTARILKMGCQRPGERKTIIEGVMRGNVGPTSGDQEKEFKLHVSREMTKLTGRILFPPKLKLGDGGHVRNLTPSRHDRQWNLLDGHVSEGTTIERWALISFGGTPEQKSNVPRFVNQLSQRCEQLGIFLNKNTVIAPQFESNQILNNVTLLESKLKRIQRTASNKLQLLICIMERKHKGYADLKRIAETSVGVVSQCCLYPNLSKLSSQFLANLALKINAKVGGCTVALYNSLPSQLPRLFHIDEPVIFMGADVTHPHPLDDFSPSVAAVVGSMNWPTANKYISRIRSQTHRQEIIQDLGAMVGELLDDFYQEVEKLPSRIIFFRDGVSETQFYKVLEDELQSIRCACTRFPGYKPSITFVVVQKRHHTRLFPLETDHSSTQNHFLYENIPPGTVVDSVITHPNEFDFYLCSHWGVKGTSRPTHYHVLWDENQFTSDELQKLVYNLCYTFVRCTKPISLVPPAYYAHLAAYRGRLYLQRSESLGLFRNTSTLSRAAPPKTAPLPKLSENIKKLMFYC*
>VuAGO10a
MPVRQMRESSEQHLVIKPHLQNPMNGAKKVPRAVQNGKGPPPPLPQEPHNQTSPHARNKGRRRSRGGRKCDQVDVLMRPIVTSGVENGSTMCGEIEMGYPTSSKSLSFAPRPGFGQVGTKCIVKANHFFAELPDKDLNQYDVSITPEVSSKAVNRSIIAELVRLYKESDLGMRLPAYDGRKSLYTAGPLPFSWREFKIKVVDDEDGVNGPKREREYRVVIKFVARANLHHLGQFLAGKRADAPQEALQILDIVLRELSSKRFCPIGRSFFSPDIRTPQRLGEGLESWCGFYQSIRPTQMGLSLNIDMASAAFIEPLPVVEYVGQLLGKDILSRQLSDADRIKIKKALRGVKVEVTHRGSVRRKYRVSGLTSQPTRELVFPVDENSTMKSVVEYFQEMYGFTIKYTHLPCLQVGNQKKANYLPMEACKIVEGQRYTKRLNEKQITALLKVTCQRPRDRESDILRTIQHNAYDQDPYAKEFGIKISEKLASVEARILPAPWLKYHESGKEKNCLPQVGQWNMMNKKMINGMTVSRWACINFSRSVQDTVALSFCTELAQMCQVSGMEFNPEPVIPIYNAKPEHVEKALKHVYHVSSNKTKGKELELLLAILPDNNGSLYGDLKRICETDLGLISQCCLTKHVFKITKQYLANVSLKINVKMGGRNTVLVDAVSCRIPLVSDIPTIIFGADVTHPENGEDSSPSIAAVVASQDWPEVTKYAGLVCAQAHRQELIQDLYKMWHDPVRGLVSGGMIRDLLISFRKATGQKPLRIIFYRDGVSEGQFYQVLLYELDAIRKACASLEPNYQPPVTFIVVQKRHHTRLFANNHRDRNSTDKSGNILPGTVVDSKICHPTEFDFYLCSHAGIQGTSRPAHYHVLWDENNFTADGIQSLTNNLCYTYARCTRSVSVVPPAYYAHLAAFRARFYMEPDMQENGSSGGGGGGGGSKATRGGGECGVVKPLPALKENVKRVMFYC*
>VuAGO10b
MPVRQMKESSEQHLVIKPHLQNPMNPAKKTTKAAQNGKGPPPLEIDGQALPHSKNKGRRRGRGGRKPDQGDVMMRPRCRPCTATLTSSANGNVENDFISDMGFPTSSKSLSFARRPGYGQVGTKCIVKANHFFAELPDKDLNQYDVAITPEVSSKTVNRSIIAELVRLYKESDLGMRLPAYDGRKSLYTAGQLPFAWREFKIKLVDEEEGVNGPKREREYRVVIKFVARANLHHLGQFLAGKRADAPQEALQILDIVLRELATKRYCPIGRSFFSPDIRTPQRLGEGLESWCGFYQSIRPTQMGLSLNIDMASAAFIEPLPVVEFVGQLLGKDVMSRPLSDADRIKIKKALRGVKVEVTHRGSVRRKYRVSGLTSQPTRELVFPVDENSTMKSVVEYFQEMYGFTIQYTHLPCLQVGNQKKANYLPMEACKIVEGQRYTKRLNEKQITALLKVTCQRPRDRENDILRTIQHNAYDQDPYAKEFGIKISEKLASVEARILPAPWLKYHESGKEKNCLPQVGQWNMMNKKMINGMTVSRWACINFSRSVQDSVARTFCNELAQMCQVSGMEFNPEPVIPIYNAKPEQVEKALKHVYHVSASKTKGKELELLLAILPDNNGSLYGDLKRICETDLGLISQCCLTKHVFKITKQYLANVSLKINVKMGGRNTVLLDAVSCRIPLVSDIPTIIFGADVTHPENGEDSSPSIAAVVASQDWPEVTKYAGLVCAQAHRQELIQDLYKTWHDPVRGTVSGGMIRDLLVSFRKATGQKPLRIIFYRDGVSEGQFYQVLLYELDAIRKACASLEPNYQPPVTFIVVQKRHHTRLFANNHRDRSSTDRSGNILPGTVVDSKICHPTEFDFYLCSHAGIQGTSRPAHYHVLWDENNFTADGIQSLTNNLCYTYARCTRSVSVVPPAYYAHLAAFRARFYMEPDMQENGSTGEGNGHASKGTRAAGDYSVKPLPDLKENVKRVMFYC*
>VuAGO10c
MKDPEEHQVKSRRPLSKPTERRRRCRRRSQCKPEKFQETELDPHLASSATSKSLVFHQRPGYGQLGTKCLVKANHFLADISVSDLSHYNVKITPEVTSRKTSKAIIAELVRVHRNTDLATRLPVYDGGRNFYTAGLLPFTCKEFSVTLSEDDDATNGTREREFKVVIKFATHVSMYQLRDLLSGKQVDNPQEALTVFDIVLRELAAQSYVSIGRFLYSPDVRKPQQLGGGLESWRGFYQSIRPTQMGLSLNIDMSSMAFIEPLPVIDFVAQILGKDVHSKPLSDADRVKIKKALRGVKVEVTHRGNFRRKYRISGLTSQPTRELIFPLDEQMNMKSVVDYFQEMYGFTIKYSHLPCLQVGSQRKVNYLPMEACKIVEGQRYTKGLNEKQITSLLKFSCQRPREQEADILQTMQQNNYDNNPYAKEFGISIDSKLASVEARVLPPPWLKYHDTGREKEYLPQVGQWNMMNKKVINGSTVRYWACINFSRSVQESTARGFCQQLVQMCQISGMEFSQDPVIPIYSARPDQVKKALIYVHSAAMDKLCGKELELLIAILPDNNGSLYGDLKRICETDLGLISQCCLTKHVFKINRQYLANVALKINVKMGGRNTVLLDALSWRIPLVSDIPTIIFGADVTHPESGEDSCPSIAAVVASQDWPEVTKYAGLVCAQPHREELIQDLFRSWKDPQRGVTYGGMIRELLLSFKKATGQKPLRIIFYRDGVSEGQFYQVLLYELDAIRKACASLEPSYQPPVTFVVVQKRHHTRLFANNHDDRNSTDKSGNILPGTVVDSKICHPSEFDFYLCSHAGIQGTSRPAHYHVLWDENNFSADEIQSLTNNLCYTYARCTRSVSVVPPAYYAHLAAYRARFYMEPDVVEINKLRGTRSKEGPVRPLPALKEKVKNVMFYC*
>VuAGO10d
MKDPAEDQVKSRRALHRSKDLRRKDRRRRSQCKQDKLQETGLDSQLVSSACKSLVFPARPGYGQLGTKCLVKANHFLADISASDLSHYNVTITPEVTSRKTSKAIVSELVRLHRNTDLGMRLPVYDGGRNLYTAGLLPFASKEFSIVLSQDDEGTGGTREREFEVVIKFAARVSMHQLRELLSGKQVDTPQEALTVIDIVLRELAAQSFVSIGRFLYSPDLRKPQQLGGGLESWRGFYQSIRPTQMGLSLNIDMSSMAFIEPLPVIDFVAQILGKDVLSKPLSDADRVKIKKALRGVKVEVTHRGSFRRKYRITGLTSQPTRELNFPVDEKMNMKSVVDYFQEMYGYTIIYSHLPCLQVGSQKKVNYLPMEACKIVGGQRYTKGLNEKQITSLLKVSCQRPREQETDILQTIQENNYEYNPYVKEFGISIDSKLASVEARVLPAPWLKYHDTGREKEHLPQVGQWNMMNKKVINGSTVRYWACINFSRSIQEIARGFCQQLVQMCQISGMEFSLDPVIPIYTARPDMVKKALKYVHSAVRDKLGGKELELLIAILPDNNGSLYGDLKRICETDLGLISQCCLSKHVFKINRQYLANVALKINVKLGGRNTVLLDALSWRIPLVSDIPTIIFGADVTHPESGEDPCPSIAAVVASQDWPEVTKYAGLVCAQPHREELIQDLFKCWKDPHHGVVYGGMIRELLLSFKKATGQKPLRIIFYRDGVSEGQFYQVLLYELDAIRKACASLEPSYQPPVTFVVVQKRHHTRLFSNNHDDRNSTDKSGNILPGTVVDSKICHPTEFDFYLCSHAGIQGTSRPAHYHVLWDENNFTADEIQSLTNNLCYTYARCTRSVSVVPPAYYAHLAAYRARFYMEPDVHEIARSKDESVRPLPALKEKVKNVMFYC*
