# Supplementary material for: Genome-Wide Identification and Characterization of Major RNAi Genes Highlighting Their Associated Factors in Cowpea (Vigna unguiculata (L.) Walp.)
Source: Biomed Res Int. 2023 Nov 24;2023:8832406. doi: 10.1155/2023/8832406 (PMC10691899; doi:10.1155/2023/8832406)
Supplement: Supplementary 3 — Full-length protein sequences of RDR gene of Vigna unguiculata (L.) Walp. [file 8832406.f3.txt]

>VuRDR1a
MDYVGGSSRRSWSMNLIRHRGDGTYLGSGWVITPCVQTLQSLGTVAGASHQEIRCRLHNPDIESRVMYMCCGGLYDSVSYSSLFCSFFLWGVHDHFIVHTNIPKMGKTIELYGFPNYVKACDVKIFVENYSGKGSIAVMKLRHGKGRSGRAFAIIQFITEDCATHMMGMAKNLSGGLRYGKAYLKAREMESDIDRKLRMDLPGLEGVKLYFGCQISKGGFSVLETIQDVSLNFGSGKRKVELKFSYNLVQYKLQLSYENIWKVELLRPRNKTACYLLLQLLGAPRIFEYDVHMSADVSDSVFDKSSYNYKKYILDEEWTRTIDFTKDSCIGQSSAICLEFPSGQNLPNFKDIFAYYEQSERQYTLHPGVPFSQNWGLVPIVAPQGVEIPFEILFKVNSLVQHVCLAGRALNDDFYRLVDPRTMPLDFIENALEKMYYSKEFCYDPTKWFNDKYKRYLKSNSKNGPRWPAISLDKGLVYVRRVQITPCKVYFCGPEVNVSNRVLRHFHEHLDNFIRVSFVDEELDKLFSTELSSRAQNKKTDLYTRILDILKNGIVIGDKKFEFLAFSSSQLRENSLWMFAPTGRHTAASIRSWMGNFNNIRNVAKYAARLGQSFGSSTETLSVPRHEIEIIEDVRRTCDGKEYVFSDGIGKISLKFARRVARKCGYHGTPSAFQIRYGGYKGVVAVDPTSRFKLSLRNSMRKYDSDNTKLDVLGRSKFQPCYLNRQLITLLSTLGINDGVFEKKQREAMYQLNTILKDSLKAQEVLDLMPAGEITNVLKKLLICGYKPSEEPFLSMMLQIFRASKLSELRLKSKIFIPKGRAMMGCLDETSTLEYGQVFVQISNNRLRGLFDDSLPYNLPKKYSVTGKVVVAKNPCLHPGDVRVLEAVDVPDLHHMVDCVVFPQKGPRPHPNECSGSDLDGDIYFVCWDPELIPSLQIPPMDYTPSPTVELDHDVTIEEVEEYFTNYIVNDSLGIIANAHTVFADNQPRKAMSEECLKLAKLFSAAVDFPKTGVPAVIPRVLYVKEYPDFMEKSDKETYISPNVIGKLYREVIEAISSSDGGSISSFTREVARTSYDFDMEVDGFLDYVDDAFYHKTNYDYKLGNLMDYYGIKTEAEILSGNIIKLSKSFNKRRDAEAINKAVTSLRKDARSWFNEGNNGDDEYAKASAWYHVTYHPSYWGCYNQGMGRDHYLSFPWCVFPQLLQIKKKVFNRRYS
>VuRDR1b
MGKTIELYGFPISVTAHDVRIFVEALTGEGTIQTMKVRHGKGAAPRAFAIIQFTTEDLAESMISRANYVSRALLYGSAYLKARVMERDIDPNLGVNASLEGVKVYFGCQISKGGFAVLERMQDVSLSFGSGKSKVELKIWHDSVQYKLHLSYENIWKVELLRPRDKIAPYLLIQLLGAPRIFEKDVPEEFCNIYENPLYNYYKDVPEEQWTRTTDFTTGSCIGQSSAICVELPSAQNLPNFKDIFAYYEQSERQYTLQAGVPFSQNRGLVPIVAPQGVEIPFDILFKVNSLVQHVCLAGTALNGDFYRLLDPRRMPLDFVENSLEKLYYSKEFCYDPAKWLADQYKRYLQSNSKNRPPRSPAISLDTGLVYVRRVQITPCKVYFCGPEINVSNRVLRHFHEHLDNFIRVSFVDEELDKLFSIDLSSRAQNKKTNLYKRILDILKNGIVIGDKRFEFLAFSSSQLRENSLWMFAPTGRYTAASIRSWMGDFSKIRNIAKYAARLGQSFGSSTETLSVPWYEIEIIPDVKRISDGKEYVFSDGIGKISLEFAKSVAKKCGYDCTPSAFQIRYGGYKGVVAVDPTSGFMLSLRNSMRKYDSDNTKLDVLGRSKFQPCYLNRQLITLLSTLGIRDDVFEKKQREAVDQLNTILTDSLKAQEVLDLMSSGEITNVLKEMLICGYKPNKEPFLSMMLQMFRASKLAMMGCLDETCTLEYGQVFVQFSSNRLQNLSDDSYSYDLPKSYMVNGKVVVAKNPCLHPGDVRVCQAVDVPALYHMVDCVVFPQKGPRPHPNECSGSDLDGDIYFVCWDPELIPSSQIQPMDYTPSPTTELLRGVTIEDVQEYFTNYIVNDSLGIIANAHTVFADRKPEKAMSKECLELAKLFSTAVDFPKTGVPAVIPRELYVKEYPDFMEKFDKVTYKSPNVIGKLYREVKETISSSDGGGGGGDSISSFTLEVARRSYDTDMEVDGFMDYVDDAFYHKTNYDYKLGNLMDYYGIKTEAEILSGNIMKLSKSFNKRRDAEAITMAVRSLRKEARSWFNEDSGSGDDDDAYAKASAWYHVTYHPSYWGSYNEGMKRDHFLSFPWCVYPQLLQIKKEKVSNRSYSSAYRLSGLHLN*
>VuRDR1c
MGKTIELYGFPISVKAPDVKKFVENFTGEGTIQTMKVRHGKGRAPRAFAIIQFTTEDFAASMMSRANNVSRALRYGAAYLKARVMERDIDPKLSVDVASLKGVKLYFGCQISKGGFAVLERMQNVSLSFGSGKSKVELKFPHDFVQYKLQLSYENIWKVDLLRPRDKTARYLLLQLLGAPRIFENDAFTCTDEYEYDNIFENPLYNYYKDVPDEQWTRTTDFTTGSCIGQSSAICLELPSGQNLPNFKDIFAYYEQSERQYTLQAGVPFSKNRGLVPIVAPRGVEIPFDILFKVNSLVQHVCLAGPALNGDFYRLVDPGRMPLDFIENALEKMYYSKEFCYDPTKWLTDQYKRYLQSNSKNRPRSPAISLDTGLVYVRRVQITPCKVYFCGPEINVSNRVLREFHKHLDNFIRVSFVDEELDKLFSTDLSSRAQNKKTDLYKRILDILKSGIVIGDKKFEFLAFSSSQLRENSLWMFAPTETGYTAEDIRNWMGDFSKIRNVAKYAARLGQSFGSSTETLSVPVYEIEIIPDVRRTCDGKEYVFSDGIGKISLEFAKRVAKKCGYDCTPSAFQIRYGGYKGVVAVDPTSRFKLSLRNSMRKYDSDNTKLDVLGRSKFQPCYLNRQLITLLSTLGIRDGVFEKKQREAVDQLNTILTDSLKAQEVLDLMSSGEITNVLKEMLICGYKPNEEPFLSMMLQMFRASKLLELRLKSRIFIPKGRAMMGCLDETCTLKYGQVFVQFSGNRLQNLSDDSFSYDLPKSYMVNGQVVVAKNPCLHPGDVRVLQAVDVPALYHMVDCVVFPQKGQRPHPNECSGSDLDGDIYFVCWDPELIPSRQIPPMDYTPSPTTELDEDVKIEHVQEYFTNYIVNDSLGIIANAHTVFADKQPGKAMSEECLKLAKLFSTAVDFPKTGVPAVIPRELYVKEYPDFMEKSDKVTYKSPNVIGKLYREVKEAISSSDGSSISSFTREVARRSYDVDMEVDGFMDYVDDAFYHKTNYDYKLGNLMDYYGIKTEAEILSGNIMKLAKSFNKRRDAEAINMAVRSLRKEARSWFNEGSYGVDSGSVDDAYAKASAWYHVTYHPSYWGSYNEEMNRDHYLSFPWCVYPQLLQIKKEKVSNRRYSSAYRLSGLHLY*
>VuRDR2
MGTTTTPLSHTVSVFNIPRSATAKDLLHFLESKVGPSTVFALEIFSDNPNWKSRGAGRVQFETLDAKSCALSLSNLQQLLIHSHFLRLSDASEDIIFRPLHRLQNGVLYAGFMLSDHRMSVLDSWEGVAGLVVPQRRKLDFLVWHDGDCYRLEIFFEDILETHGYCLGEEAKLNAILVKLKFGPRIYKKKTGPDVATKFKSDRYHFCKEDSEFLWVRTTDFSALKSIGHSTSFCWEIAEEHLASDVFTSFPLYTENLRDLALEDGEEFCSSTEAVPLVKCESQSKLPYEALFQLNSLVHTQKLSLASVDDELIDLLGGLDEEIRAVIFQKLHQMGFTCYEPLKFVKTQLHVLSNKKKGPPQSSQKRLTDNNIMSCHRALITPTKIYCLGPELETSNHVVKHFASHASDFMRITFVEENWNKLPNYAVSTGVQKGIFSKPSKTEIYNRILTILRDGIVIGSKRFEFLAFSASQLRSNSVWLFASNDNLKATDIREWMGCFNNIRSVSKCAARMGQLFSSSMQTFEVAPQDVEIIPDIEVTTDGVSYCFSDGIGKISQSFARQVAQKLKLDHSPSAFQIRFGGFKGVITVDRHSFRKLSLRKSMLKFESKNRMLCVTKWSESMPCFLNREIISLLSTLGVNDEAFLARQQDQLNLLGKMLTDSKAALDVLESLNGADSRSILVKMLHEFNEPNSEPYLSMMLKAYYAYQLSDLKTRCRIFVPKGRVLVGCLDETGILNYGQVFVRVTVKKTTENFDDNLRKVDDDDTTRIVVGKVVVTKNPCLHPGDVRVLDAIYNEELEEKGLKDCLVFPQNGHRPHPNECSGGDLDGDLFFISWDNDLIPCQTEAPMDYTGRRPRIMDHKVTLEEIQQFFVDYMINDTLGAISTAHLVHADREPDKAKSRKCLELAELHSMAVDFAKTGAPAAMPRVLKPREFPDFMERVDKPMYISKGVLGKLYRAIIESQLQIKYSFVWSEKLAEEAYDRSFEVNGFEAFLETASSHKEMYAEKMSSLMNFYGAETEDEMLLGNLQNRASYLQRDNRRYGDMKDRILLSVKNLQHEAKEWFETSCQPQEYRPMASAWYHVTYHPSYYSQESSCFLSFPWIVGEILLQIKSVNKVVQG*
>VuRDR5
MAENHHHHHNNNHVLLPTAVEALLDTICREQNQLPPDFTLRRRLAAVGEQQALQILQVIAGQQIRCSLSAFIVYMLKNPVTVTPSPPRALSPTRPLQPSLALHALGELEFRKAFLLLSYIGSETLENVTDADYIRSLKDLPMATFEKRVWEAFGKDHIYSQSDRQVYLDWDSGRTHVYQCYVSSDGSLRFKGPILQNTQTHLQRSLGDDNVLLVKFAENGNVRNLRTSVEEANSLYGKFGKEGINVGLRLYRFFVFKDGGKEEKKKDPTSSSVKCYFVRMQSCCSADESANYILSNRTVSEARALFMHAHLLPSLDKYMARFSLILSKTFKLSIDLATVNVQTIEDVFCQDKKGNIIYDNEKPRILTDGTGFISSDLALLCPNSVYKGNNLENNYIQEIKNLVELEDMCKAMGETEQKLGTHQPPLLIQCRLFHMGCAIKGTLLVNRKLPPRTIQVSD
>VuRDR6a
MDVEASDNDSVVTQISIGGFGSEVKASDLVNYLEDKIGLVYRCRLKTSWTPPESYPEFNITDTAKITRTDDYMKVKPHAFVHFASSESVTAALNASGSCDMFLKNESLKVSCGPENPYFLNKRRRTKTPFKMSDVIVEIGTLVSPWEFSVAWKGPDKGVKFLVDPFDGMCRFCFTRDTAFSFKGIEKKAVIKCDFQVGFLVRDINEIRRYNDTSYLVVLLHLASSPWVWYRTAEDDIEDLVPYDLLDDDDPWIRTTDFTPSGAIGRCNFYKISIPPRHGAKLMKAMLYLKAQRVQTQELPPKQTTLRALNEPDFGRPMSDAFFYVDYQKDISFDVMFLVNAIVHKGIFNQHRLSDGFFELLRNQSKELNVAALKHLCSYKRPVFDATKRLKLVQEWLHRNPKLYQISKKLDDVVEVRRLVITPSKAYCIPPEVELSNRVLRKFREVSDCFLRVTFMDEGMQTINVNALNYYVAPIVKEITSNSFPQKTKIYNRVKTILEKGFSFCGRKYSFLAFSSNQLRDRSAWFFAEGKIRCDEIRSWMGKFNQKNVAKCAARMGQCFSSTYATVEVVANEVNFSLPDVERNNYVFSDGIGIISPDLAREVAEKLKLDNIPSAYQIRYAGFKGVVASWPAKGDGIRLSLRPSMDKFQSSHTILEICAWTRFQPGFLNRQIITLLSALGVPDDIFWQMQEAMLWKLNQMLVDADIAFDVLTKSCAEHGNAAAIMLSCGFSPLTEPHLRGMLTSTRAAQLWGLREKSRIFVSSGRWLMGVLDECGVLEQGQCFVQVSTPSLENCFSKHGSRFSETKNLQVVKGFVVIAKNPCLHPGDVRVLEAVDAPDLHHLCDCLVFPQKGDRPHTNEASGSDLDGDLYFVTWDDNLIPPSKRSWIPMEYAAVESKLLTRQVMTRDIIEFFVRNMVNENLGAICNAHVVHADSSDYGALDEKCIHLAELAATAVDFPKTGKVVTMPHHLKPKLYPDFMGKENHQSYRSKKILGRLYRRIKDAYDEDIDAPYLNFLTGDIPYDKDLEVPGSADFLVESWEQKCAYDGQLSGLLGQYKVKREEEVVTGQIWSMPKYNSRKQGELKERLKHSYSALKKEFRHIFERLSSDVGDLSEEEKNSLYEQKASAWYQVTYHPHWVKKSLDLQDKSPGNQEIDSLGSTVMLSFPWIAVDYLARTKIRERHRKSGNFDSTKPVDSLAKYLSERL*
>VuRDR6b
MDVEASDNDSVVTQISIGGFGSEVKASDLVNYLEDKIGLVYRCRLKTSWTPPESYPEFNITDTAKITRTDDYMKVKPHAFVHFASSESVTAALNASGSCDMFLKNESLKVSCGPENPYFLNKRRRTKTPFKMSDVIVEIGTLVSPWEFSVAWKGPDKGVKFLVDPFDGMCRFCFTRDTAFSFKGIEKKAVIKCDFQVGFLVRDINEIRRYNDTSYLVVLLHLASSPWVWYRTAEDDIEDLVPYDLLDDDDPWIRTTDFTPSGAIGRCNFYKISIPPRHGAKLMKAMLYLKAQRVQTQELPPKQTTLRALNEPDFGRPMSDAFFYVDYQKDISFDVMFLVNAIVHKGIFNQHRLSDGFFELLRNQSKELNVAALKHLCSYKRPVFDATKRLKLVQEWLHRNPKLYQISKKLDDVVEVRRLVITPSKAYCIPPEVELSNRVLRKFREVSDCFLRVTFMDEGMQTINVNALNYYVAPIVKEITSNSFPQKTKIYNRVKTILEKGFSFCGRKYSFLAFSSNQLRDRSAWFFAEGKIRCDEIRSWMGKFNQKNVAKCAARMGQCFSSTYATVEVVANEVNFSLPDVERNNYVFSDGIGIISPDLAREVAEKLKLDNIPSAYQIRYAGFKGVVASWPAKGDGIRLSLRPSMDKFQSSHTILEICAWTRFQPGFLNRQIITLLSALGVPDDIFWQMQEAMLWKLNQMLVDADIAFDVLTKSCAEHGNAAAIMLSCGFSPLTEPHLRGMLTSTRAAQLWGLREKSRIFVSSGRWLMGVLDECGVLEQGQCFVQVSTPSLENCFSKHGSRFSETKNLQVVKGFVVIAKNPCLHPGDVRVLEAVDAPDLHHLCDCLVFPQKGDRPHTNEASGSDLDGDLYFVTWDDNLIPPSKRSWIPMEYAAVESKLLTRQVMTRDIIEFFVRNMVNENLGAICNAHVVHADSSDYGALDEKCIHLAELAATAVDFPKTGKVVTMPHHLKPKLYPDFMGKENHQSYRSKKILGRLYRRIKDAYDEDIDAPYLNFLTGDIPYDKDLEVPGSADFLVESWEQKCAYDGQLSGLLGQYKVKREEEVVTGQIWSMPKYNSRKQGELKERLKHSYSALKKEFRHIFERLSSDVGDLSEEEKIRCMSRKLRPGIR*
