# Supplementary material for: Genome-Wide Identification and Characterization of Major RNAi Genes Highlighting Their Associated Factors in Cowpea (Vigna unguiculata (L.) Walp.)
Source: Biomed Res Int. 2023 Nov 24;2023:8832406. doi: 10.1155/2023/8832406 (PMC10691899; doi:10.1155/2023/8832406)
Supplement: Supplementary 4 — Detail GO analysis results of the predicted VuRNAi genes. [file 8832406.f4.txt]

GO_acc	term_type	Term	queryitem	querytotal	bgitem	bgtotal	pvalue	FDR	entries
GO:0006396	P	RNA processing	7	28	188	8904	1.70E-06	5.70E-05	// Vigun06g139200 // Vigun09g219100 // Vigun06g122700 // Vigun09g003800 // Vigun05g132600 // Vigun03g367100 // Vigun06g138900
GO:0016070	P	RNA metabolic process	7	28	630	8904	0.0029	0.048	// Vigun06g139200 // Vigun09g219100 // Vigun06g122700 // Vigun09g003800 // Vigun05g132600 // Vigun03g367100 // Vigun06g138900
GO:0006139	P	nucleobase, nucleoside, nucleotide and nucleic acid metabolic process	7	28	1025	8904	0.036	0.4	// Vigun06g139200 // Vigun09g219100 // Vigun06g122700 // Vigun09g003800 // Vigun05g132600 // Vigun03g367100 // Vigun06g138900
GO:0010467	P	gene expression	7	28	1227	8904	0.081	0.64	// Vigun06g139200 // Vigun09g219100 // Vigun06g122700 // Vigun09g003800 // Vigun05g132600 // Vigun03g367100 // Vigun06g138900
GO:0006807	P	nitrogen compound metabolic process	7	28	1278	8904	0.097	0.64	// Vigun06g139200 // Vigun09g219100 // Vigun06g122700 // Vigun09g003800 // Vigun05g132600 // Vigun03g367100 // Vigun06g138900
GO:0044260	P	cellular macromolecule metabolic process	7	28	1899	8904	0.39	1	// Vigun06g139200 // Vigun09g219100 // Vigun06g122700 // Vigun09g003800 // Vigun05g132600 // Vigun03g367100 // Vigun06g138900
GO:0044238	P	primary metabolic process	7	28	2539	8904	0.73	1	// Vigun06g139200 // Vigun09g219100 // Vigun06g122700 // Vigun09g003800 // Vigun05g132600 // Vigun03g367100 // Vigun06g138900
GO:0009987	P	cellular process	7	28	3367	8904	0.95	1	// Vigun06g139200 // Vigun09g219100 // Vigun06g122700 // Vigun09g003800 // Vigun05g132600 // Vigun03g367100 // Vigun06g138900
GO:0044237	P	cellular metabolic process	7	28	2694	8904	0.79	1	// Vigun06g139200 // Vigun09g219100 // Vigun06g122700 // Vigun09g003800 // Vigun05g132600 // Vigun03g367100 // Vigun06g138900
GO:0043170	P	macromolecule metabolic process	7	28	2016	8904	0.46	1	// Vigun06g139200 // Vigun09g219100 // Vigun06g122700 // Vigun09g003800 // Vigun05g132600 // Vigun03g367100 // Vigun06g138900
GO:0008152	P	metabolic process	7	28	3002	8904	0.88	1	// Vigun06g139200 // Vigun09g219100 // Vigun06g122700 // Vigun09g003800 // Vigun05g132600 // Vigun03g367100 // Vigun06g138900
GO:0004521	F	endoribonuclease activity	7	28	9	8904	1.50E-14	1.30E-12	// Vigun06g139200 // Vigun09g219100 // Vigun06g122700 // Vigun09g003800 // Vigun05g132600 // Vigun03g367100 // Vigun06g138900
GO:0003676	F	nucleic acid binding	21	28	1156	8904	1.30E-13	6.00E-12	// Vigun06g143400 // Vigun07g003200 // Vigun06g025400 // Vigun09g003800 // Vigun06g139200 // Vigun04g040700 // Vigun09g219100 // Vigun11g043400 // Vigun11g132800 // Vigun09g063300 // Vigun07g233900 // Vigun11g133000 // Vigun06g122700 // Vigun02g055700 // Vigun02g055800 // Vigun03g198800 // Vigun08g178900 // Vigun03g350900 // Vigun05g132600 // Vigun03g367100 // Vigun06g138900
GO:0004519	F	endonuclease activity	7	28	15	8904	2.20E-13	6.60E-12	// Vigun06g139200 // Vigun09g219100 // Vigun06g122700 // Vigun09g003800 // Vigun05g132600 // Vigun03g367100 // Vigun06g138900
GO:0004540	F	ribonuclease activity	7	28	23	8904	2.60E-12	5.80E-11	// Vigun06g139200 // Vigun09g219100 // Vigun06g122700 // Vigun09g003800 // Vigun05g132600 // Vigun03g367100 // Vigun06g138900
GO:0005515	F	protein binding	21	28	1372	8904	3.90E-12	7.00E-11	// Vigun06g143400 // Vigun07g003200 // Vigun06g025400 // Vigun09g003800 // Vigun06g139200 // Vigun04g040700 // Vigun09g219100 // Vigun11g043400 // Vigun11g132800 // Vigun09g063300 // Vigun07g233900 // Vigun11g133000 // Vigun06g122700 // Vigun02g055700 // Vigun02g055800 // Vigun03g198800 // Vigun08g178900 // Vigun03g350900 // Vigun05g132600 // Vigun03g367100 // Vigun06g138900
GO:0034062	F	RNA polymerase activity	7	28	27	8904	6.70E-12	1.00E-10	// Vigun08g009200 // Vigun02g017700 // Vigun03g326600 // Vigun02g017800 // Vigun01g151600 // Vigun04g008600 // VigunL057500
GO:0004518	F	nuclease activity	7	28	46	8904	1.80E-10	2.40E-09	// Vigun06g139200 // Vigun09g219100 // Vigun06g122700 // Vigun09g003800 // Vigun05g132600 // Vigun03g367100 // Vigun06g138900
GO:0016779	F	nucleotidyltransferase activity	7	28	50	8904	3.10E-10	3.60E-09	// Vigun08g009200 // Vigun02g017700 // Vigun03g326600 // Vigun02g017800 // Vigun01g151600 // Vigun04g008600 // VigunL057500
GO:0005488	F	binding	21	28	2657	8904	1.10E-06	1.10E-05	// Vigun06g143400 // Vigun07g003200 // Vigun06g025400 // Vigun09g003800 // Vigun06g139200 // Vigun04g040700 // Vigun09g219100 // Vigun11g043400 // Vigun11g132800 // Vigun09g063300 // Vigun07g233900 // Vigun11g133000 // Vigun06g122700 // Vigun02g055700 // Vigun02g055800 // Vigun03g198800 // Vigun08g178900 // Vigun03g350900 // Vigun05g132600 // Vigun03g367100 // Vigun06g138900
GO:0016788	F	hydrolase activity, acting on ester bonds	7	28	312	8904	4.30E-05	0.00039	// Vigun06g139200 // Vigun09g219100 // Vigun06g122700 // Vigun09g003800 // Vigun05g132600 // Vigun03g367100 // Vigun06g138900
GO:0016772	F	transferase activity, transferring phosphorus-containing groups	7	28	373	8904	0.00013	0.0011	// Vigun08g009200 // Vigun02g017700 // Vigun03g326600 // Vigun02g017800 // Vigun01g151600 // Vigun04g008600 // VigunL057500
GO:0001883	F	purine nucleoside binding	6	28	289	8904	0.00025	0.0013	// Vigun06g139200 // Vigun09g219100 // Vigun09g003800 // Vigun05g132600 // Vigun03g367100 // Vigun06g138900
GO:0001882	F	nucleoside binding	6	28	289	8904	0.00025	0.0013	// Vigun06g139200 // Vigun09g219100 // Vigun09g003800 // Vigun05g132600 // Vigun03g367100 // Vigun06g138900
GO:0005524	F	ATP binding	6	28	281	8904	0.00022	0.0013	// Vigun06g139200 // Vigun09g219100 // Vigun09g003800 // Vigun05g132600 // Vigun03g367100 // Vigun06g138900
GO:0030554	F	adenyl nucleotide binding	6	28	285	8904	0.00023	0.0013	// Vigun06g139200 // Vigun09g219100 // Vigun09g003800 // Vigun05g132600 // Vigun03g367100 // Vigun06g138900
GO:0032559	F	adenyl ribonucleotide binding	6	28	284	8904	0.00023	0.0013	// Vigun06g139200 // Vigun09g219100 // Vigun09g003800 // Vigun05g132600 // Vigun03g367100 // Vigun06g138900
GO:0003723	F	RNA binding	7	28	404	8904	0.00021	0.0013	// Vigun06g139200 // Vigun09g219100 // Vigun06g122700 // Vigun09g003800 // Vigun05g132600 // Vigun03g367100 // Vigun06g138900
GO:0032553	F	ribonucleotide binding	6	28	423	8904	0.0018	0.0084	// Vigun06g139200 // Vigun09g219100 // Vigun09g003800 // Vigun05g132600 // Vigun03g367100 // Vigun06g138900
GO:0017076	F	purine nucleotide binding	6	28	425	8904	0.0019	0.0084	// Vigun06g139200 // Vigun09g219100 // Vigun09g003800 // Vigun05g132600 // Vigun03g367100 // Vigun06g138900
GO:0032555	F	purine ribonucleotide binding	6	28	423	8904	0.0018	0.0084	// Vigun06g139200 // Vigun09g219100 // Vigun09g003800 // Vigun05g132600 // Vigun03g367100 // Vigun06g138900
GO:0000166	F	nucleotide binding	6	28	499	8904	0.0041	0.018	// Vigun06g139200 // Vigun09g219100 // Vigun09g003800 // Vigun05g132600 // Vigun03g367100 // Vigun06g138900
GO:0016740	F	transferase activity	7	28	743	8904	0.0071	0.029	// Vigun08g009200 // Vigun02g017700 // Vigun03g326600 // Vigun02g017800 // Vigun01g151600 // Vigun04g008600 // VigunL057500
GO:0003824	F	catalytic activity	14	28	2750	8904	0.027	0.11	// Vigun08g009200 // Vigun06g139200 // Vigun02g017700 // Vigun09g219100 // Vigun04g008600 // Vigun02g017800 // Vigun01g151600 // Vigun06g122700 // Vigun09g003800 // Vigun05g132600 // VigunL057500 // Vigun03g326600 // Vigun03g367100 // Vigun06g138900
GO:0016787	F	hydrolase activity	7	28	1052	8904	0.041	0.15	// Vigun06g139200 // Vigun09g219100 // Vigun06g122700 // Vigun09g003800 // Vigun05g132600 // Vigun03g367100 // Vigun06g138900
