# Supplementary material for: Genome-Wide Identification and Characterization of Major RNAi Genes Highlighting Their Associated Factors in Cowpea (Vigna unguiculata (L.) Walp.)
Source: Biomed Res Int. 2023 Nov 24;2023:8832406. doi: 10.1155/2023/8832406 (PMC10691899; doi:10.1155/2023/8832406)
Supplement: Supplementary 5 — VuRNAi genes and associated miRNA analysis. [file 8832406.f5.txt]

miRNA_Acc.	Target_Acc.	Expectation	UPE$	miRNA_start	miRNA_end	Target_start	Target_end	miRNA_aligned_fragment	alignment	Target_aligned_fragment	Inhibition	Target_Desc.	Multiplicity
Vun-miR168	VuAGO1	2.5	-1	1	21	386	406	UCGCUUGGUGCAGGUCGGGAA	: ::::: ::::::::::: :	UACCCGAGCUGCACCAAGCAA	Cleavage		1
Vun-miR395b	VuRDR6b	3	-1	1	21	269	289	CUGAAGUGUUUGGGGGAGCUC	::: :::..::..::::::	CUGCUGCCCUGAAUGCUUCAG	Cleavage		1
Vun-miR395b	VuRDR6a	3	-1	1	21	269	289	CUGAAGUGUUUGGGGGAGCUC	::: :::..::..::::::	CUGCUGCCCUGAAUGCUUCAG	Cleavage		1
Vun-miR156h	VuRDR5	3.5	-1	1	21	961	982	UUGACAGAA-GAGAGAGAGCAC	:.:::::::: :::::::::	AGGUUCUCUCUCAUUCUGUCAA	Cleavage		1
Vun-miR390c	VuRDR6b	3.5	-1	1	21	1777	1797	AAGCUCAGGAGGGAUAGCACC	::: .::::.::::::: :::	GGUAUUAUCUCUCCUGAUCUU	Cleavage		1
Vun-miR390c	VuRDR6a	3.5	-1	1	21	1777	1797	AAGCUCAGGAGGGAUAGCACC	::: .::::.::::::: :::	GGUAUUAUCUCUCCUGAUCUU	Cleavage		1
Vun-miR396c	VuAGO5b	3.5	-1	1	21	1120	1140	UUUCACAGCUUUCUUGAACUU	::: :.::::::::: :::.:	AAGAUUAAGAAAGCUUUGAGA	Cleavage		1
Vun-miR396c	VuAGO5a	3.5	-1	1	21	1120	1140	UUUCACAGCUUUCUUGAACUU	::: :.::::::::: :::.:	AAGAUUAAGAAAGCUUUGAGA	Cleavage		1
Vun-miRN3309	VuAGO4a	3.5	-1	1	21	1907	1927	UGGCUUUGGAAGUAAUAGGUU	:: :::..:::::::::.	UUCCCAUUGUUUCCAAAGCUC	Cleavage		1
Vun-miR159	VuAGO7a	4	-1	1	21	1999	2019	AUUGGAGUGAAGGGAGCACCA	:::: ::::.:: :::::	CAAUGCUGCCUUUACCCCAAU	Cleavage		1
Vun-miR390a	VuRDR6b	4	-1	1	21	1777	1797	AAGCUCAGGAGGGAUAGCGCC	::. .::::.::::::: :::	GGUAUUAUCUCUCCUGAUCUU	Cleavage		1
Vun-miR390a	VuRDR6a	4	-1	1	21	1777	1797	AAGCUCAGGAGGGAUAGCGCC	::. .::::.::::::: :::	GGUAUUAUCUCUCCUGAUCUU	Cleavage		1
Vun-miR390a	VuAGO5a	4	-1	1	21	502	522	AAGCUCAGGAGGGAUAGCGCC	:: :::.:::::::: ::	GUAGCGAUCUCUCCUGAGAUU	Cleavage		1
Vun-miR390b	VuRDR6a	4	-1	1	21	1777	1797	AAGCUCAGGAGGGAUAGCGCC	::. .::::.::::::: :::	GGUAUUAUCUCUCCUGAUCUU	Cleavage		1
Vun-miR390b	VuRDR6b	4	-1	1	21	1777	1797	AAGCUCAGGAGGGAUAGCGCC	::. .::::.::::::: :::	GGUAUUAUCUCUCCUGAUCUU	Cleavage		1
Vun-miR390b	VuAGO5a	4	-1	1	21	502	522	AAGCUCAGGAGGGAUAGCGCC	:: :::.:::::::: ::	GUAGCGAUCUCUCCUGAGAUU	Cleavage		1
Vun-miR390c	VuAGO5a	4	-1	1	21	502	522	AAGCUCAGGAGGGAUAGCACC	:: :::.:::::::: ::	GUAGCGAUCUCUCCUGAGAUU	Cleavage		1
Vun-miR393d	VuAGO7b	4	-1	1	22	1611	1632	UUCCAAAGGGAUCGCAUUGAUC	: :::::. : ::.:::::::	UAACAAUGUCACCCUUUUGGAA	Translation		1
Vun-miR395a	VuRDR6a	4	-1	1	21	269	289	CUGAAGUGUUUGGGGGAACUC	: : :::..::..::::::	CUGCUGCCCUGAAUGCUUCAG	Cleavage		1
Vun-miR395a	VuRDR6b	4	-1	1	21	269	289	CUGAAGUGUUUGGGGGAACUC	: : :::..::..::::::	CUGCUGCCCUGAAUGCUUCAG	Cleavage		1
Vun-miR396c	VuAGO10b	4	-1	1	21	1753	1773	UUUCACAGCUUUCUUGAACUU	:: : .:::::::: :::::	CAGGUAGAGAAAGCUUUGAAA	Cleavage		1
Vun-miR172f	VuAGO1	4.5	-1	1	21	735	755	UGAGAAUCUUGAUGAUGCUGC	.:: :.:::..:: :::::	CAGGCUUUAUCGGGAAUCUCA	Cleavage		1
Vun-miR2118	VuRDR6a	4.5	-1	1	22	44	65	UUGCCGAUUCCACCCAUUCCUA	: :: :::::: :.::::.	UCAGCAUUGGUGGAUUUGGCAG	Cleavage		1
Vun-miR2118	VuRDR6b	4.5	-1	1	22	44	65	UUGCCGAUUCCACCCAUUCCUA	: :: :::::: :.::::.	UCAGCAUUGGUGGAUUUGGCAG	Cleavage		1
Vun-miR2119	VuAGO7a	4.5	-1	1	21	143	163	UCAAAGGGAGUUGUAGGGGAA	:. : ::::::.::::: :	AACUGCAACAACUUCCUUUCA	Cleavage		1
Vun-miR390a	VuAGO5b	4.5	-1	1	21	502	522	AAGCUCAGGAGGGAUAGCGCC	:: ::..:::::::: ::	GUAGCGAUUUCUCCUGAGAUU	Cleavage		1
Vun-miR390b	VuAGO5b	4.5	-1	1	21	502	522	AAGCUCAGGAGGGAUAGCGCC	:: ::..:::::::: ::	GUAGCGAUUUCUCCUGAGAUU	Cleavage		1
Vun-miR390c	VuAGO5b	4.5	-1	1	21	502	522	AAGCUCAGGAGGGAUAGCACC	:: ::..:::::::: ::	GUAGCGAUUUCUCCUGAGAUU	Cleavage		1
Vun-miR4415	VuAGO4a	4.5	-1	1	21	1833	1853	UUGAUUCUCAUCACAACAUGU	::::: :: ::: .:::::	CAAUGUUAUGUUGAAGAUCAA	Translation		1
Vun-miRN3309	VuAGO1	4.5	-1	1	21	2294	2314	UGGCUUUGGAAGUAAUAGGUU	::::::.::....:::..	CUACUAUUAUUUUUGGAGCUG	Cleavage		1
Vun-miRN3316	VuAGO4b	4.5	-1	1	21	1048	1068	UUAAGCAGAAUGAUCAAAUUG	.::::::.:::.::.: :	GUGUUUGAUUAUUUUGUUAAU	Cleavage		1
Vun-miR157a	VuRDR5	5	-1	1	21	961	982	UUGACAGAA-GAUAGAGAGCAC	:.::::: :: :::::::::	AGGUUCUCUCUCAUUCUGUCAA	Cleavage		1
Vun-miR157b	VuRDR5	5	-1	1	21	961	982	UUGACAGAA-GAUAGAGAGCAC	:.::::: :: :::::::::	AGGUUCUCUCUCAUUCUGUCAA	Cleavage		1
Vun-miR157c	VuRDR5	5	-1	1	21	961	982	UUGACAGAA-GAUAGAGAGCAC	:.::::: :: :::::::::	AGGUUCUCUCUCAUUCUGUCAA	Cleavage		1
Vun-miR157d	VuRDR5	5	-1	1	21	961	982	UUGACAGAA-GAUAGAGAGCAC	:.::::: :: :::::::::	AGGUUCUCUCUCAUUCUGUCAA	Cleavage		1
Vun-miR164a	VuAGO3b	5	-1	1	21	2710	2730	UGGAGAAGCAGGGCACGUGCA	::::: : ::::.::::..:	UGCACUGGACCUGUUUCUUUA	Cleavage		1
Vun-miR164b	VuAGO3b	5	-1	1	21	2710	2730	UGGAGAAGCAGGGCACGUGCA	::::: : ::::.::::..:	UGCACUGGACCUGUUUCUUUA	Cleavage		1
Vun-miR164c	VuAGO3b	5	-1	1	21	2710	2730	UGGAGAAGCAGGGCACGUGCA	::::: : ::::.::::..:	UGCACUGGACCUGUUUCUUUA	Cleavage		1
Vun-miR164d	VuAGO3b	5	-1	1	21	2710	2730	UGGAGAAGCAGGGCACGUGCA	::::: : ::::.::::..:	UGCACUGGACCUGUUUCUUUA	Cleavage		1
Vun-miR164e	VuAGO3b	5	-1	1	21	2710	2730	UGGAGAAGCAGGGCACGUGCA	::::: : ::::.::::..:	UGCACUGGACCUGUUUCUUUA	Cleavage		1
Vun-miR164f	VuAGO3b	5	-1	1	21	2710	2730	UGGAGAAGCAGGGCACGUGCA	::::: : ::::.::::..:	UGCACUGGACCUGUUUCUUUA	Cleavage		1
Vun-miR172d	VuRDR2	5	-1	1	21	33	53	GGAAUCUUGAUGAUGCUGCAG	.:::.:: :::: :::::	AGUUAGCGUCUUCAACAUUCC	Translation		1
Vun-miR172e	VuRDR2	5	-1	1	21	33	53	GGAAUCUUGAUGAUGCUGCAG	.:::.:: :::: :::::	AGUUAGCGUCUUCAACAUUCC	Translation		1
Vun-miR2111b	VuRDR1c	5	-1	1	21	3361	3381	UAAUCUGUAUCCUGAGGUUUA	:: :.::.: :::::::::.	UACUCUUCGGCAUACAGAUUG	Translation		1
Vun-miR319b	VuAGO7a	5	-1	1	21	581	600	UGGACUGAAGGGAGCUCCUUC	::: :: ::..:::::::::	GAAAGAA-UCUUUUCAGUCCA	Cleavage		1
Vun-miR319b	VuAGO7b	5	-1	1	21	344	363	UGGACUGAAGGGAGCUCCUUC	::: :: ::..:::::::::	GAAAGAA-UCUUUUCAGUCCA	Cleavage		1
Vun-miR319e	VuAGO6	5	-1	1	21	2289	2309	UUGGACUGAAGGGGCCUCUUC	::::. .:::::::.::	UACUAGGCUGUUUCAGUCUAA	Cleavage		1
Vun-miR393a	VuAGO7b	5	-1	1	22	1610	1631	UCCAAAGGGAUCGCAUUGAUCC	: :::::. : ::.::::::	UUAACAAUGUCACCCUUUUGGA	Translation		1
Vun-miR393b	VuAGO7b	5	-1	1	22	1610	1631	UCCAAAGGGAUCGCAUUGAUCC	: :::::. : ::.::::::	UUAACAAUGUCACCCUUUUGGA	Translation		1
Vun-miR393c	VuAGO7b	5	-1	1	22	1610	1631	UCCAAAGGGAUCGCAUUGAUCC	: :::::. : ::.::::::	UUAACAAUGUCACCCUUUUGGA	Translation		1
Vun-miR395c	VuRDR6a	5	-1	1	21	268	288	UGAAGUGUUUGGGGGAACUUU	: : :::..::..:::::	ACUGCUGCCCUGAAUGCUUCA	Cleavage		1
Vun-miR395c	VuRDR6b	5	-1	1	21	268	288	UGAAGUGUUUGGGGGAACUUU	: : :::..::..:::::	ACUGCUGCCCUGAAUGCUUCA	Cleavage		1
Vun-miR395d	VuRDR6a	5	-1	1	21	268	288	UGAAGUGUUUGGGGGAACUCU	: : :::..::..:::::	ACUGCUGCCCUGAAUGCUUCA	Cleavage		1
Vun-miR395d	VuRDR6b	5	-1	1	21	268	288	UGAAGUGUUUGGGGGAACUCU	: : :::..::..:::::	ACUGCUGCCCUGAAUGCUUCA	Cleavage		1
Vun-miR395e	VuRDR6a	5	-1	1	21	268	288	UGAAGUGUUUGGGGGAACUCU	: : :::..::..:::::	ACUGCUGCCCUGAAUGCUUCA	Cleavage		1
Vun-miR395e	VuRDR6b	5	-1	1	21	268	288	UGAAGUGUUUGGGGGAACUCU	: : :::..::..:::::	ACUGCUGCCCUGAAUGCUUCA	Cleavage		1
Vun-miR395f	VuRDR6a	5	-1	1	21	268	288	UGAAGUGUUUGGGGGAACUCU	: : :::..::..:::::	ACUGCUGCCCUGAAUGCUUCA	Cleavage		1
Vun-miR395f	VuRDR6b	5	-1	1	21	268	288	UGAAGUGUUUGGGGGAACUCU	: : :::..::..:::::	ACUGCUGCCCUGAAUGCUUCA	Cleavage		1
Vun-miR395g	VuRDR6a	5	-1	1	21	268	288	UGAAGUGUUUGGGGGAACUUU	: : :::..::..:::::	ACUGCUGCCCUGAAUGCUUCA	Cleavage		1
Vun-miR395g	VuRDR6b	5	-1	1	21	268	288	UGAAGUGUUUGGGGGAACUUU	: : :::..::..:::::	ACUGCUGCCCUGAAUGCUUCA	Cleavage		1
Vun-miR395h	VuAGO10c	5	-1	1	21	1832	1852	UUGAAGUGUUUGGAGGAACUC	::: :.:....:..:::.::	CAGUGCUUUUGGAUGCUUUAA	Cleavage		1
Vun-miR396a	VuAGO4b	5	-1	1	21	2593	2613	UUCCACAGCUUUCUUGAACUG	:::::.: :::: .:: ::::	CAGUUUAUGAAAUUUGAGGAA	Cleavage		1
Vun-miR396a	VuAGO5a	5	-1	1	21	1120	1140	UUCCACAGCUUUCUUGAACUG	:: :.::::::::: :: .:	AAGAUUAAGAAAGCUUUGAGA	Cleavage		1
Vun-miR396a	VuAGO5b	5	-1	1	21	1120	1140	UUCCACAGCUUUCUUGAACUG	:: :.::::::::: :: .:	AAGAUUAAGAAAGCUUUGAGA	Cleavage		1
Vun-miR396b	VuAGO5b	5	-1	1	21	1120	1140	UUCCACAGCUUUCUUGAACUU	::: :.::::::::: :: .:	AAGAUUAAGAAAGCUUUGAGA	Cleavage		1
Vun-miR396b	VuAGO5a	5	-1	1	21	1120	1140	UUCCACAGCUUUCUUGAACUU	::: :.::::::::: :: .:	AAGAUUAAGAAAGCUUUGAGA	Cleavage		1
Vun-miR396b	VuAGO4b	5	-1	1	21	2593	2613	UUCCACAGCUUUCUUGAACUU	::::.: :::: .:: ::::	CAGUUUAUGAAAUUUGAGGAA	Cleavage		1
Vun-miR396d	VuAGO4b	5	-1	1	21	2593	2613	UUCCACAGCUUUCUUGAACUG	:::::.: :::: .:: ::::	CAGUUUAUGAAAUUUGAGGAA	Cleavage		1
Vun-miR396d	VuAGO5a	5	-1	1	21	1120	1140	UUCCACAGCUUUCUUGAACUG	:: :.::::::::: :: .:	AAGAUUAAGAAAGCUUUGAGA	Cleavage		1
Vun-miR396d	VuAGO5b	5	-1	1	21	1120	1140	UUCCACAGCUUUCUUGAACUG	:: :.::::::::: :: .:	AAGAUUAAGAAAGCUUUGAGA	Cleavage		1
Vun-miR403	VuRDR2	5	-1	1	21	2043	2063	UUAGAUUCACGCACAAACUUG	::: : ::: :::::.:::	GAAGAUGUUGCAUGAAUUUAA	Translation		1
Vun-miR408a	VuAGO1	5	-1	1	21	119	139	AUGCACUGCCUCUUCCCUGGC	::: :::.::::.:: :: :	CCCAAGGAGGAGGUAGAGCCU	Cleavage		1
Vun-miR408b	VuAGO1	5	-1	1	21	119	139	AUGCACUGCCUCUUCCCUGGC	::: :::.::::.:: :: :	CCCAAGGAGGAGGUAGAGCCU	Cleavage		1
Vun-miR530	VuAGO3a	5	-1	1	21	283	303	UGCAUUUGCACCUGCACUUUA	::::: ::::: :.:::.	GCCAGUGCCGGUGCCAGUGCG	Cleavage		1
Vun-miR828	VuAGO7a	5	-1	1	22	324	345	UCUUGCUCAAAUGAGUAUUCCA	.: ::::::: ::::::.	GAAGAAACUCAUUCCAGCAAGG	Cleavage		1
Vun-miRN3307a	VuAGO5a	5	-1	1	21	2206	2226	UGUCAUGAAAGGUGAGUGCUU	: : :.: .::::::.: :::	AUGGAUUGGCCUUUCGUAACA	Cleavage		1
Vun-miRN3307a	VuAGO5b	5	-1	1	21	2206	2226	UGUCAUGAAAGGUGAGUGCUU	: : :.: .::::::.: :::	AUGGAUUGGCCUUUCGUAACA	Cleavage		1
Vun-miRN3309	VuAGO5a	5	-1	1	21	450	470	UGGCUUUGGAAGUAAUAGGUU	:.:: :: :.::.:::. :::	AGCCAAUCAUUUUCAAGUCCA	Cleavage		1
Vun-miRN3309	VuAGO5b	5	-1	1	21	450	470	UGGCUUUGGAAGUAAUAGGUU	:.:: :: :.::.:::. :::	AGCCAAUCAUUUUCAAGUCCA	Cleavage		1
Vun-miRN3313	VuAGO3b	5	-1	1	22	2188	2209	CGACAGUGACAACUGUAGCGGC	::.:::..::::: ::::::	GCUGCUGUAGUUGCCACUGUAA	Cleavage		1
Vun-miRN3314	VuAGO6	5	-1	1	22	1470	1491	UGUCGCAGGAGAGAUGACAUUG	::::: ::.:.:::: : :	UGUUGUCAACUUUUCUGCAAGA	Cleavage		1
Vun-miRN3316	VuRDR1a	5	-1	1	21	248	268	UUAAGCAGAAUGAUCAAAUUG	:::: ::::::: :::.	UCUUUUGUUCAUUCUUCUUGU	Cleavage		1
Vun-miRN3317	VuAGO5a	5	-1	1	21	1003	1023	UGAUACAUUAGUAUGGAUCAC	:. :::.:.::::.:::	UCUCUUAAUAUUGAUGUGUCA	Cleavage		1
Vun-miRN3317	VuAGO5b	5	-1	1	21	1003	1023	UGAUACAUUAGUAUGGAUCAC	:. :::.:.::::.:::	UCUCUUAAUAUUGAUGUGUCA	Cleavage		1
