# Supplementary material for: Genome-Wide Identification and Characterization of Major RNAi Genes Highlighting Their Associated Factors in Cowpea (Vigna unguiculata (L.) Walp.)
Source: Biomed Res Int. 2023 Nov 24;2023:8832406. doi: 10.1155/2023/8832406 (PMC10691899; doi:10.1155/2023/8832406)
Supplement: Supplementary 6 — VuRNAi genes and associated cis-acting regulatory elements analysis. [file 8832406.f6.txt]

	Term	Function	Group	VuDCL1	VuDCL2a	VuDCL2b	VuDCL2c	VuDCL2d	VuDCL3	VuDCL4	VuAGO1	VuAGO3a	VuAGO3b	VuAGO4a	VuAGO4b	VuAGO5a	VuAGO5b	VuAGO6	VuAGO7a	VuAGO7b	VuAGO10a	VuAGO10b	VuAGO10c	VuAGO10d	VuRDR1a	VuRDR1b	VuRDR1c	VuRDR2	VuRDR5	VuRDR6a	VuRDR6b
1	3-AF1 binding site	light responsive element	LR	1	NA	NA	NA	1	1	1	NA	NA	NA	NA	1	NA	NA	NA	1	1	1	NA	1	1	1	NA	1	NA	1	1	1
2	ACE	involved in light responsiveness	LR	1	1	1	NA	NA	1	1	NA	1	1	1	1	1	1	1	NA	NA	NA	NA	1	1	NA	1	NA	NA	NA	NA	NA
3	AE-box	part of a module for light response	LR	1	1	1	1	1	1	1	1	1	1	1	1	1	1	1	1	1	1	NA	1	1	1	1	1	1	NA	1	1
4	ATCT-motif	part of a conserved DNA module involved in light responsiveness	LR	1	1	NA	1	1	1	1	1	NA	NA	1	1	NA	NA	1	NA	1	1	1	1	1	NA	NA	NA	1	NA	NA	NA
5	Box 4	part of a conserved DNA module involved in light responsiveness	LR	1	1	1	1	1	1	1	1	1	NA	1	1	1	1	1	1	1	1	1	1	1	1	NA	1	1	1	1	1
6	Box II	part of a light responsive element	LR	NA	1	NA	NA	NA	NA	1	1	NA	NA	1	NA	NA	NA	NA	NA	NA	NA	NA	NA	1	NA	NA	NA	NA	NA	NA	NA
7	G-Box	involved in light responsiveness	LR	1	1	1	1	1	1	1	1	1	1	NA	1	1	1	1	NA	1	1	1	1	1	1	NA	1	NA	1	1	1
8	G-box	involved in light responsiveness	LR	1	1	1	1	1	1	1	1	1	1	1	1	1	1	1	1	1	1	1	1	1	1	1	1	1	1	1	1
9	GA-motif	part of a light responsive element	LR	NA	NA	1	1	NA	NA	1	NA	NA	NA	1	NA	NA	NA	1	NA	NA	NA	NA	1	NA	1	NA	1	NA	1	NA	NA
10	GATA-motif	part of a light responsive element	LR	1	1	1	1	1	1	1	1	1	1	1	1	1	1	1	1	1	1	1	1	1	1	NA	1	NA	1	1	1
11	GT1-motif	light responsive element	LR	1	1	1	1	1	1	1	1	1	1	1	1	1	1	1	1	1	1	1	1	1	1	1	1	NA	1	1	1
12	I-box	part of a light responsive element	LR	1	1	1	1	1	1	1	1	NA	1	1	1	1	1	1	NA	NA	1	1	1	1	1	1	1	1	1	1	1
13	LAMP-element	part of a light responsive element	LR	1	1	1	NA	NA	1	1	NA	NA	NA	NA	NA	NA	NA	1	NA	NA	1	1	1	1	NA	NA	NA	NA	NA	1	1
14	MRE	MYB binding site involved in light responsiveness	LR	1	1	1	1	1	1	1	1	NA	1	NA	1	1	1	1	1	1	1	1	1	1	1	1	1	NA	1	NA	NA
15	TCCC-motif	part of a light responsive element	LR	1	NA	1	1	1	1	1	1	1	NA	1	1	NA	NA	1	1	1	1	1	1	NA	NA	NA	1	NA	1	NA	NA
16	TCT-motif	part of a light responsive element	LR	1	1	1	1	1	1	1	1	1	1	1	NA	1	1	1	1	1	1	1	1	1	1	1	1	NA	1	1	1
17	chs-CMA2a	part of a light responsive element	LR	NA	NA	1	NA	NA	1	1	NA	NA	NA	1	NA	1	1	1	NA	NA	NA	NA	1	1	1	1	1	NA	NA	NA	NA
18	ATC-motif	part of a conserved DNA module involved in light responsiveness	LR	1	1	1	1	1	1	NA	NA	NA	1	NA	1	1	1	1	NA	NA	NA	NA	NA	NA	NA	NA	1	NA	1	NA	NA
19	GATT-motif	part of a light responsive element	LR	1	NA	NA	NA	NA	NA	NA	NA	NA	NA	NA	NA	NA	NA	NA	NA	NA	NA	NA	NA	NA	NA	NA	NA	NA	NA	NA	NA
20	Gap-box	part of a light responsive element	LR	1	NA	NA	NA	1	1	NA	NA	1	1	1	NA	NA	NA	NA	NA	NA	NA	NA	1	NA	NA	NA	NA	NA	NA	NA	NA
21	L-box	part of a light responsive element	LR	1	1	NA	NA	NA	NA	NA	NA	NA	NA	NA	NA	NA	NA	NA	NA	NA	NA	NA	NA	NA	NA	NA	NA	NA	NA	NA	NA
22	Sp1	light responsive element	LR	1	NA	1	NA	NA	1	NA	1	NA	1	NA	NA	1	1	NA	NA	NA	NA	1	NA	NA	NA	NA	NA	1	NA	NA	NA
23	chs-CMA1a	part of a light responsive element	LR	1	1	1	NA	NA	1	NA	NA	NA	NA	1	NA	NA	NA	1	1	NA	NA	NA	1	NA	1	NA	1	NA	NA	1	1
24	GTGGC-motif	part of a light responsive element	LR	NA	NA	1	NA	NA	1	NA	1	NA	NA	NA	NA	NA	NA	NA	NA	NA	NA	NA	NA	NA	NA	NA	NA	NA	1	1	1
25	AT1-motif	part of a light responsive module	LR	NA	NA	NA	NA	1	1	NA	NA	NA	NA	NA	NA	NA	NA	1	NA	NA	NA	NA	1	1	NA	NA	NA	NA	NA	NA	NA
26	chs-Unit 1 m1	part of a light responsive element	LR	NA	NA	NA	NA	1	NA	NA	NA	NA	NA	NA	NA	NA	NA	NA	NA	NA	NA	NA	NA	1	NA	NA	NA	NA	NA	NA	NA
27	CAG-motif	part of a light response element	LR	NA	NA	NA	NA	NA	NA	NA	1	NA	NA	NA	NA	NA	NA	1	NA	NA	NA	NA	NA	NA	1	NA	1	NA	NA	NA	NA
28	chs-CMA2b	part of a light responsive element	LR	NA	NA	NA	NA	NA	NA	NA	1	NA	NA	NA	NA	NA	NA	NA	NA	NA	NA	NA	NA	NA	NA	NA	NA	NA	NA	NA	NA
29	4cl-CMA1b	light responsive element	LR	NA	NA	NA	NA	NA	NA	NA	NA	NA	1	NA	NA	NA	NA	NA	NA	NA	NA	NA	NA	NA	NA	NA	NA	NA	NA	NA	NA
30	sbp-CMA1c	part of a light responsive element	LR	NA	NA	NA	NA	NA	NA	NA	NA	NA	NA	NA	NA	NA	NA	NA	NA	NA	NA	NA	1	1	NA	NA	NA	NA	NA	NA	NA
31	A-box	cis-acting regulatory element	OT	1	NA	1	NA	1	1	1	NA	NA	NA	1	NA	1	1	1	1	NA	NA	1	NA	NA	NA	NA	NA	NA	NA	NA	NA
32	AACA_motif	involved in endosperm-specific negative expression	OT	NA	NA	NA	NA	1	NA	1	NA	NA	NA	NA	NA	NA	NA	1	1	1	NA	NA	NA	NA	NA	NA	NA	NA	NA	NA	NA
33	ARE	essential for the anaerobic induction	OT	1	1	1	1	1	1	1	1	1	1	1	1	1	1	1	1	1	1	1	1	1	1	1	1	1	1	1	1
34	AT-rich element	binding site of AT-rich DNA binding protein (ATBP-1)	OT	1	1	NA	1	NA	1	1	1	NA	NA	1	1	1	1	1	1	1	1	1	NA	1	NA	NA	1	NA	1	NA	NA
35	CAAT-box	common cis-acting element in promoter and enhancer regions	OT	1	1	1	1	1	1	1	1	1	1	1	1	1	1	1	1	1	1	1	1	1	1	1	1	1	1	1	1
36	CCAAT-box	MYBHv1 binding site	OT	1	NA	NA	NA	NA	1	1	NA	1	1	1	1	1	1	1	NA	1	1	1	1	NA	NA	NA	1	NA	1	NA	NA
37	CGTCA-motif	involved in the MeJA-responsiveness	OT	1	1	1	1	1	1	1	1	1	1	1	1	1	1	1	NA	1	1	1	1	1	1	1	1	1	1	1	1
38	GCN4_motif	involved in endosperm expression	OT	1	1	NA	1	1	1	1	1	1	1	1	NA	1	1	1	1	NA	NA	NA	1	1	1	NA	NA	1	1	1	1
39	MBSI	MYB binding site involved in flavonoid biosynthetic genes regulation	OT	NA	1	NA	NA	NA	NA	1	1	NA	NA	NA	NA	NA	NA	NA	NA	NA	NA	NA	NA	NA	1	NA	1	NA	NA	NA	NA
40	RY-element	involved in seed-specific regulation	OT	1	1	1	NA	NA	NA	1	NA	NA	NA	1	NA	NA	NA	NA	NA	NA	NA	NA	NA	1	NA	NA	NA	NA	1	NA	NA
41	TATA-box	core promoter element around -30 of transcription start	OT	1	1	1	1	1	1	1	1	1	1	1	1	1	1	1	1	1	1	1	1	1	1	1	1	1	1	1	1
42	TGACG-motif	cis-acting regulatory element involved in the MeJA-responsiveness	OT	1	1	1	1	1	1	1	1	1	1	1	1	1	1	1	NA	1	1	1	1	1	1	1	1	1	1	1	1
43	circadian	cis-acting regulatory element involved in circadian control	OT	1	1	1	1	1	1	1	1	1	NA	1	NA	NA	NA	1	1	1	1	NA	NA	NA	1	1	1	NA	NA	NA	NA
44	3-AF3 binding site	part of a conserved DNA module array (CMA3)	OT	1	NA	NA	1	NA	NA	NA	NA	NA	NA	NA	NA	NA	NA	NA	NA	NA	1	NA	NA	NA	NA	NA	NA	NA	NA	NA	NA
45	Box III	protein binding site	OT	1	NA	NA	1	NA	1	NA	NA	1	NA	NA	NA	NA	NA	NA	NA	NA	NA	NA	1	NA	NA	NA	NA	NA	NA	NA	NA
46	CAT-box	cis-acting regulatory element related to meristem expression	OT	1	1	1	1	1	1	NA	1	1	1	1	1	1	1	1	NA	NA	1	1	1	1	1	1	1	1	1	1	1
47	HD-Zip 1	element involved in differentiation of the palisade mesophyll cells	OT	1	1	1	NA	NA	1	NA	NA	NA	NA	NA	1	NA	NA	1	NA	NA	NA	NA	1	NA	NA	NA	NA	NA	NA	1	1
48	O2-site	cis-acting regulatory element involved in zein metabolism regulation	OT	1	1	1	1	1	1	NA	1	1	NA	1	1	NA	NA	1	1	NA	1	NA	1	1	NA	NA	1	1	1	1	1
49	AT-rich sequence	element for maximal elicitor-mediated activation (2copies)	OT	NA	NA	NA	1	NA	1	NA	NA	NA	NA	1	NA	NA	NA	NA	NA	NA	NA	NA	NA	NA	1	NA	NA	NA	NA	NA	NA
50	motif I	cis-acting regulatory element root specific	OT	NA	NA	NA	NA	NA	1	NA	NA	NA	NA	NA	NA	NA	NA	NA	NA	NA	NA	NA	NA	NA	NA	NA	NA	NA	NA	NA	NA
51	HD-Zip 3	protein binding site	OT	NA	NA	NA	NA	NA	NA	NA	1	1	NA	NA	NA	1	1	1	NA	NA	NA	1	1	NA	NA	NA	NA	NA	NA	NA	NA
52	MSA-like	cis-acting element involved in cell cycle regulation	OT	NA	NA	NA	NA	NA	NA	NA	NA	NA	NA	NA	NA	1	1	1	NA	NA	NA	NA	NA	NA	NA	NA	1	NA	NA	NA	NA
53	Box II -like sequence	cis-acting regulatory element	OT	NA	NA	NA	NA	NA	NA	NA	NA	NA	NA	NA	NA	NA	NA	NA	NA	NA	NA	NA	NA	NA	NA	NA	NA	1	NA	NA	NA
54	ABRE	involved in the abscisic acid responsiveness	HR	1	1	1	1	1	1	1	1	1	1	1	1	1	1	1	1	1	1	1	1	1	1	1	1	1	1	1	1
55	AuxRR-core	involved in auxin responsiveness	HR	NA	1	1	NA	NA	1	1	1	1	NA	1	NA	1	1	NA	1	NA	1	NA	NA	NA	1	NA	1	NA	NA	1	1
56	GARE-motif	gibberellin-responsive element	HR	1	1	1	NA	NA	1	1	1	1	NA	1	1	1	1	1	1	NA	1	1	1	1	1	1	1	1	NA	1	1
57	P-box	gibberellin-responsive element	HR	1	1	1	1	1	1	1	1	1	1	1	1	1	1	1	1	1	1	1	1	1	1	1	1	1	NA	1	1
58	TATC-box	cis-acting element involved in gibberellin-responsiveness	HR	1	1	1	1	NA	1	1	NA	1	NA	1	1	NA	NA	1	NA	NA	1	NA	NA	1	1	NA	1	NA	NA	NA	NA
59	TCA-element	cis-acting element involved in salicylic acid responsiveness	HR	1	NA	1	1	1	1	1	1	1	NA	1	NA	1	1	1	NA	1	NA	1	1	1	NA	NA	1	1	1	1	1
60	TGA-element	auxin-responsive element	HR	1	NA	1	1	1	1	1	1	1	NA	1	1	1	1	NA	NA	NA	NA	1	NA	1	NA	NA	1	NA	1	NA	NA
61	GC-motif	enhancer-like element involved in anoxic specific inducibility	HR	NA	NA	NA	1	NA	1	NA	NA	NA	NA	NA	NA	1	1	NA	NA	NA	NA	NA	NA	NA	1	NA	1	NA	NA	1	1
62	TGA-box	part of an auxin-responsive element	HR	NA	NA	NA	1	NA	NA	NA	1	NA	NA	NA	NA	NA	NA	NA	NA	NA	NA	NA	1	NA	NA	NA	NA	NA	NA	1	1
63	SARE	cis-acting element involved in salicylic acid responsiveness	HR	NA	NA	NA	NA	NA	NA	NA	NA	NA	NA	NA	NA	NA	NA	NA	NA	NA	NA	NA	NA	NA	NA	NA	NA	NA	1	NA	NA
64	LTR	involved in low-temperature responsiveness	SR	1	1	NA	1	1	1	1	NA	1	NA	1	1	1	NA	1	NA	NA	NA	1	1	1	1	1	NA	1	1	1	1
65	MBS	MYB binding site involved in drought-inducibility	SR	1	1	1	1	1	1	1	1	1	1	1	1	1	1	1	1	1	1	1	1	1	1	1	1	1	1	1	1
66	TC-rich repeats	cis-acting element involved in defense and stress responsiveness	SR	1	1	1	1	1	1	1	1	1	1	NA	1	1	1	1	NA	NA	NA	1	1	1	NA	NA	1	1	1	1	1
67	DRE	cis-acting element involved in dehydration, low-temp, salt stresses	SR	NA	NA	NA	NA	NA	NA	NA	NA	NA	NA	NA	1	NA	NA	NA	NA	NA	NA	NA	NA	NA	NA	NA	NA	NA	NA	NA	NA
AAGAA-motif	NA	UN	1	1	1	1	1	1	1	1	1	1	1	1	1	1	1	1	1	1	1	1	1	1	1	1		1	1	1	NA
ABRE3a	NA	UN	1	NA	NA	1	1	1	1	1	NA	NA	1	1	1	1	NA	NA	1	NA	NA	1	1	1	1	1	1	1	1	1	NA
ABRE4	NA	UN	1	NA	NA	1	1	1	1	1	NA	NA	1	1	1	1	NA	NA	1	NA	NA	1	1	1	1	1	1	1	1	1	NA
AP-1	NA	UN	NA	1	1	NA	NA	1	1	NA	NA	NA	NA	NA	1	1	1	NA	NA	NA	NA	NA	NA	NA	NA	1		NA	1	1	NA
AT~TATA-box	NA	UN	1	1	1	1	1	NA	1	1	1	NA	1	1	1	1	1	1	NA	1	1	1	1	1	1	1	1	1	1	1	NA
CCGTCC motif	NA	UN	1	NA	1	NA	NA	1	1	NA	NA	NA	1	NA	1	1	1	NA	NA	NA	1	NA	NA	NA	NA	NA	NA	NA	NA	NA	NA
CCGTCC-box	NA	UN	1	NA	1	NA	NA	1	1	NA	NA	NA	1	NA	1	1	1	NA	NA	NA	1	NA	NA	NA	NA	NA	NA	NA	NA	NA	NA
CTAG-motif	NA	UN	1	1	1	NA	NA	1	1	NA	1	NA	NA	NA	1	1	1	1	1	1	NA	1	1	NA	NA	1	NA	1	1	1	NA
DRE core	NA	UN	NA	NA	NA	NA	NA	1	1	1	1	1	1	NA	1	1	NA	1	1	NA	1	1	NA	1	NA	1	1	1	NA	NA	NA
ERE	NA	UN	1	1	1	1	1	1	1	1	NA	NA	1	1	1	1	1	1	NA	1	1	1	1	1	1	1	1	1	1	1	NA
F-box	NA	UN	NA	1	NA	NA	NA	1	1	NA	NA	NA	NA	NA	NA	1	NA	NA	NA	NA	NA	NA	NA	NA	NA	1	NA	1	NA	NA	NA
JERE	NA	UN	NA	NA	NA	NA	NA	NA	1	NA	NA	NA	NA	NA	NA	NA	NA	NA	NA	NA	NA	NA	NA	NA	NA	NA	NA	NA	NA	NA	NA
MYB	NA	UN	1	1	1	1	1	1	1	1	1	1	1	1	1	1	1	1	1	1	1	1	1	1	1	1	1	1	1	1	NA
MYB recognition site	NA	UN	1	NA	NA	NA	NA	1	1	NA	1	1	1	1	1	1	1	NA	1	1	1	1	NA	NA	NA	1	NA	1	NA	NA	NA
MYB-like sequence	NA	UN	1	1	1	1	1	1	1	1	1	1	1	1	1	1	1	1	1	1	1	1	1	1	1	1	1	1	1	1	NA
MYC	NA	UN	1	1	1	1	1	1	1	1	1	1	1	1	1	1	1	1	1	1	1	1	1	1	1	1	1	1	1	1	NA
Myb	NA	UN	1	1	1	1	1	1	1	1	1	1	1	1	1	1	1	1	1	1	1	1	1	1	1	1	1	1	1	1	NA
Myb-binding site	NA	UN	1	1	1	1	1	1	1	1	1	NA	1	1	1	1	1	1	1	1	1	1	1	1	1	1	1	1	1	1	NA
Myc	NA	UN	1	1	1	1	NA	1	1	NA	NA	1	NA	NA	1	1	1	1	NA	1	1	1	1	1	NA	1	NA	NA	NA	NA	NA
O2-site	NA	UN	NA	NA	NA	NA	NA	NA	1	NA	NA	NA	NA	NA	NA	NA	NA	NA	NA	NA	NA	NA	NA	NA	NA	NA	NA	NA	NA	NA	NA
STRE	NA	UN	1	1	1	1	1	1	1	1	1	1	1	1	1	1	1	1	1	1	1	1	1	1	1	1	1	1	1	1	NA
TATA	NA	UN	NA	1	1	NA	1	1	1	1	1	NA	NA	1	NA	NA	1	NA	NA	1	1	1	1	1	NA	1	NA	1	1	1	NA
TCA	NA	UN	NA	NA	1	1	NA	1	1	1	NA	NA	1	1	1	1	1	NA	NA	NA	1	1	1	NA	1	1	1	NA	1	1	NA
W box	NA	UN	1	1	1	1	1	1	1	1	1	1	1	1	1	1	1	1	1	1	1	1	1	1	1	1	1	NA	1	1	NA
WRE3	NA	UN	1	1	1	1	1	1	1	1	NA	1	1	1	1	1	1	1	1	1	1	1	1	1	1	1	1	NA	1	1	NA
WUN-motif	NA	UN	1	1	1	1	1	1	1	NA	1	NA	1	1	NA	NA	1	NA	NA	NA	1	1	1	1	1	1		1	1	1	NA
as-1	NA	UN	1	1	1	1	1	1	1	1	1	1	1	1	1	1	1	NA	1	1	1	1	1	1	1	1	1	1	1	1	NA
box S	NA	UN	1	1	NA	NA	1	1	1	NA	NA	NA	1	1	NA	NA	NA	NA	NA	1	NA	1	NA	1	NA	NA	NA	NA	NA	NA	NA
CARE	NA	UN	1	1	1	NA	NA	NA	NA	NA	NA	NA	1	NA	1	1	NA	1	1	NA	1	NA	1	NA	NA	NA	NA	NA	NA	NA	NA
dOCT	NA	UN	1	NA	NA	NA	NA	NA	NA	NA	1	NA	NA	NA	1	1	NA	NA	NA	NA	NA	NA	NA	NA	NA	NA	NA	NA	NA	NA	NA
re2f-1	NA	UN	1	NA	NA	NA	NA	NA	NA	NA	NA	NA	1	NA	NA	NA	NA	NA	NA	NA	NA	NA	NA	NA	1	1	1	NA	NA	NA	NA
H-box	NA	UN	NA	1	NA	NA	NA	NA	NA	NA	NA	NA	NA	NA	NA	NA	NA	NA	NA	NA	NA	NA	NA	NA	NA	NA	NA	NA	NA	NA	NA
DRE1	NA	UN	NA	NA	NA	1	1	1	NA	1	1	NA	NA	NA	NA	NA	NA	NA	NA	NA	1	NA	NA	NA	NA	NA	NA	NA	NA	NA	NA
E2Fb	NA	UN	NA	NA	NA	NA	1	NA	NA	NA	NA	NA	NA	NA	NA	NA	NA	NA	NA	NA	NA	NA	NA	NA	NA	NA	NA	NA	NA	NA	NA
NON	NA	UN	NA	NA	NA	NA	NA	NA	NA	1	NA	NA	NA	NA	NA	NA	NA	NA	NA	NA	NA	NA	NA	NA	NA	NA	NA	NA	NA	NA	NA
plant_AP-2-like	NA	UN	NA	NA	NA	NA	NA	NA	NA	NA	NA	NA	NA	NA	NA	NA	1	NA	NA	NA	NA	NA	NA	NA	NA	NA	NA	NA	NA	NA	NA
Y-box	NA	UN	NA	NA	NA	NA	NA	NA	NA	NA	NA	NA	NA	NA	NA	NA	NA	NA	1	NA	NA	1	NA	NA	NA	NA	NA	NA	NA	NA	NA
AC-I	NA	UN	NA	NA	NA	NA	NA	NA	NA	NA	NA	NA	NA	NA	NA	NA	NA	NA	NA	NA	1	NA	NA	NA	NA	NA	NA	NA	NA	NA	NA
AT~ABRE	NA	UN	NA	NA	NA	NA	NA	NA	NA	NA	NA	NA	NA	NA	NA	NA	NA	NA	NA	NA	NA	1	1	NA	NA	NA	NA	NA	NA	NA	NA
OCT	NA	UN	NA	NA	NA	NA	NA	NA	NA	NA	NA	NA	NA	NA	NA	NA	NA	NA	NA	NA	NA	NA	NA	1	NA	NA	NA	NA	NA	NA	NA
HSE1	NA	UN	NA	NA	NA	NA	NA	NA	NA	NA	NA	NA	NA	NA	NA	NA	NA	NA	NA	NA	NA	NA	NA	NA	NA	NA	NA	NA	1	1	NA
